# Supplementary material for: Bis(tetra­ethyl­ammonium) bis­(hydrogen l-tartrate) l-tartaric acid monohydrate
Source: Acta Crystallogr Sect E Struct Rep Online. 2011 May 7;67(Pt 6):o1315–6. doi: 10.1107/S1600536811015479 (PMC3120442; doi:10.1107/S1600536811015479)
Supplement: Supplementary file 1 [file e-67-o1315-sup1.cif]

##############################################################################
#                                                                            #
# This CIF contains the data in a paper accepted for publication in          #
# Acta Crystallographica Section E. It conforms to the requirements of       #
# Notes for Authors for Acta Crystallographica Section E, and has been       #
# peer reviewed under the auspices of the IUCr Commission on Journals.       #
#                                                                            #
# Full details of the Crystallographic Information File format               #
# are given in the paper "The Crystallographic Information File (CIF):       #
# a New Standard Archive File for Crystallography" by S. R. Hall, F. H.      #
# Allen and I. D. Brown [Acta Cryst. (1991), A47, 655-685].                  #
#                                                                            #
# The current version of the core CIF dictionary is obtainable from          #
# ftp://ftp.iucr.org/pub/cif_core.dic.                                       #
#                                                                            #
# Software is freely available for graphical display of the structure(s)     #
# in this CIF. For information consult the CIF software page                 #
# http://www.iucr.org/resources/cif/software.                                #
#                                                                            #
# This file may be used for bona fide research purposes within the           #
# scientific community so long as proper attribution is given to the journal # 
# article from which it was obtained.                                        #
#                                                                            #
##############################################################################
data_I
_audit_creation_method     SHELXL-97
_chemical_name_systematic
;
Bis(tetraethylammonium) bis(hydrogen L-tartrate) L-tartaric acid
monohydrate
;
_chemical_name_common     ?
_chemical_formula_moiety     '2(C8 H20 N +), 2(C4 H5 O6 -), C4 H6 O6, H2 O'
_chemical_formula_sum     'C28 H58 N2 O19'
_chemical_formula_iupac     '2C8 H20 N +, 2C4 H5 O6 -, C4 H6 O6, H2 O'
_chemical_formula_weight     726.76
_chemical_melting_point     ?
_symmetry_cell_setting     monoclinic
_symmetry_space_group_name_H-M     'P 21'
_symmetry_space_group_name_Hall     'P 2yb'
loop_
    _symmetry_equiv_pos_as_xyz
    'x, y, z'
    '-x, y+1/2, -z'
_cell_length_a     7.5725(4)
_cell_length_b     27.7907(13)
_cell_length_c     8.7620(6)
_cell_angle_alpha     90.00
_cell_angle_beta     99.884(5)
_cell_angle_gamma     90.00
_cell_volume     1816.55(18)
_cell_formula_units_Z     2
_cell_measurement_reflns_used     16128
_cell_measurement_theta_min     1.47
_cell_measurement_theta_max     25.66
_cell_measurement_temperature     173(2)
_exptl_crystal_description     'rod'
_exptl_crystal_colour     'colourless'
_exptl_crystal_size_max     0.45
_exptl_crystal_size_mid     0.32
_exptl_crystal_size_min     0.250
_exptl_crystal_density_diffrn     1.329
_exptl_crystal_density_meas     ?
_exptl_crystal_density_method     'not measured'
_exptl_crystal_F_000     784
_exptl_absorpt_coefficient_mu     0.112
_exptl_absorpt_correction_type     none
_exptl_absorpt_process_details     ?
_exptl_absorpt_correction_T_min     ?
_exptl_absorpt_correction_T_max     ?
_exptl_special_details
;
;
_diffrn_ambient_temperature     173(2)
_diffrn_radiation_type     MoK\a
_diffrn_radiation_wavelength     0.71073
_diffrn_radiation_source     'fine-focus sealed tube'
_diffrn_radiation_monochromator     graphite
_diffrn_measurement_device_type     'Stoe IPDS 2'
_diffrn_measurement_device     '2-circle goniometer'
_diffrn_measurement_method     '\f and \w'
_diffrn_detector_area_resol_mean     ?
_diffrn_reflns_number     20250
_diffrn_reflns_av_R_equivalents     0.0715
_diffrn_reflns_av_sigmaI/netI     0.0420
_diffrn_reflns_theta_min     1.47
_diffrn_reflns_theta_max     25.66
_diffrn_reflns_theta_full     25.66
_diffrn_measured_fraction_theta_max     0.995
_diffrn_measured_fraction_theta_full     0.995
_diffrn_reflns_limit_h_min     -9
_diffrn_reflns_limit_h_max     9
_diffrn_reflns_limit_k_min     -33
_diffrn_reflns_limit_k_max     33
_diffrn_reflns_limit_l_min     -10
_diffrn_reflns_limit_l_max     10
_diffrn_standards_number     0
_diffrn_standards_interval_time     ?
_diffrn_standards_decay_%     0
_refine_special_details
;
The water H-atoms were located in difference electron-density maps and refined
with O---H distance restraints of 0.84(2) \%A, and <i>U</i>~iso~(H) = 1.5
\\times <i>U</i>~eq~(O). The OH and C-bound H-atoms were included in
calculated positions and treated as riding atoms: O---H = 0.84 \%A, C---H =
1.0, 0.99 and 0.98\%A for CH, CH~2~, and CH~3~ H-atoms, respectively, with
<i>U</i>~iso~(H) = k \\times <i>U</i>~eq~(C or O), where k = 1.5 for OH and
CH~3~ H-atoms, and k = 1.2 for all other H-atoms.
;
_reflns_number_total     3502
_reflns_number_gt     3116
_reflns_threshold_expression     I>2\s(I)
_refine_ls_structure_factor_coef     Fsqd
_refine_ls_matrix_type     full
_refine_ls_R_factor_all     0.0395
_refine_ls_R_factor_gt     0.0321
_refine_ls_wR_factor_gt     0.0620
_refine_ls_wR_factor_ref     0.0639
_refine_ls_goodness_of_fit_ref     1.028
_refine_ls_restrained_S_all     1.028
_refine_ls_number_reflns     3502
_refine_ls_number_parameters     469
_refine_ls_number_restraints     1
_refine_ls_hydrogen_treatment     mixed
_refine_ls_weighting_scheme     calc
_refine_ls_weighting_details
                 'calc w=1/[\s^2^(Fo^2^)+(0.0336P)^2^] where P=(Fo^2^+2Fc^2^)/3'
_atom_sites_solution_hydrogens     geom
_atom_sites_solution_primary     direct
_atom_sites_solution_secondary     difmap
_refine_ls_shift/su_max     0.000
_refine_ls_shift/su_mean     0.000
_refine_diff_density_max     0.170
_refine_diff_density_min     -0.202
_refine_ls_extinction_method     'SHELXL97 (Sheldrick, 2008)'
_refine_ls_extinction_coef     0.0045(10)
_refine_ls_extinction_expression
                                  'Fc^*^=kFc[1+0.001xFc^2^\l^3^/sin(2\q)]^-1/4^'
_refine_ls_abs_structure_details     ?
_refine_ls_abs_structure_Flack     ?
loop_
    _atom_type_symbol
    _atom_type_description
    _atom_type_scat_dispersion_real
    _atom_type_scat_dispersion_imag
    _atom_type_scat_source
    'C' 'C' 0.0033 0.0000
                         'International Tables Vol C Tables 4.2.6.8 and 6.1.1.4'
    'H' 'H' 0.0000 0.0000
                         'International Tables Vol C Tables 4.2.6.8 and 6.1.1.4'
    'N' 'N' 0.0061 0.0000
                         'International Tables Vol C Tables 4.2.6.8 and 6.1.1.4'
    'O' 'O' 0.0106 0.0000
                         'International Tables Vol C Tables 4.2.6.8 and 6.1.1.4'
_computing_data_collection     'X-AREA (Stoe & Cie, 2009)'
_computing_cell_refinement     'X-AREA (Stoe & Cie, 2009)'
_computing_data_reduction     'X-RED32 (Stoe & Cie, 2009)'
_computing_structure_solution     'SHELXS97 (Sheldrick, 2008)'
_computing_structure_refinement     'SHELXL97 (Sheldrick, 2008)'
_computing_molecular_graphics
                  'PLATON (Spek, 2009) and Mercury (Macrae <i>et al.</i>, 2006)'
_computing_publication_material
                            'SHELXL97 (Sheldrick, 2008) and PLATON (Spek, 2009)'
loop_
    _atom_site_type_symbol
    _atom_site_label
    _atom_site_fract_x
    _atom_site_fract_y
    _atom_site_fract_z
    _atom_site_U_iso_or_equiv
    _atom_site_adp_type
    _atom_site_calc_flag
    _atom_site_refinement_flags
    _atom_site_occupancy
    _atom_site_symmetry_multiplicity
    _atom_site_disorder_assembly
    _atom_site_disorder_group
    O O1 0.8300(2) 0.28144(6) 0.5505(2) 0.0269(4) Uani d . 1 1 . .
    O O2 0.9206(2) 0.23806(7) 0.3631(2) 0.0337(5) Uani d . 1 1 . .
    O O3 0.6051(2) 0.19685(6) 0.27276(19) 0.0251(4) Uani d . 1 1 . .
    H H3O 0.7027 0.1818 0.2838 0.038 Uiso calc R 1 1 . .
    O O4 0.6211(2) 0.17495(6) 0.5971(2) 0.0255(4) Uani d . 1 1 . .
    H H4O 0.5879 0.1502 0.5453 0.038 Uiso calc R 1 1 . .
    O O5 0.2590(2) 0.16831(6) 0.4724(2) 0.0267(4) Uani d . 1 1 . .
    O O6 0.2518(2) 0.24709(6) 0.4224(2) 0.0314(4) Uani d . 1 1 . .
    H H6O 0.1406 0.2424 0.4023 0.047 Uiso calc R 1 1 . .
    C C1 0.8051(3) 0.25215(8) 0.4390(3) 0.0199(5) Uani d . 1 1 . .
    C C2 0.6153(3) 0.23299(9) 0.3861(3) 0.0194(5) Uani d . 1 1 . .
    H H2 0.5407 0.2606 0.3384 0.023 Uiso calc R 1 1 . .
    C C3 0.5318(3) 0.21533(8) 0.5243(3) 0.0188(5) Uani d . 1 1 . .
    H H3 0.5441 0.2419 0.6022 0.023 Uiso calc R 1 1 . .
    C C4 0.3328(3) 0.20709(9) 0.4694(3) 0.0199(5) Uani d . 1 1 . .
    O O7 0.0108(2) -0.03787(6) 0.4425(2) 0.0231(4) Uani d . 1 1 . .
    O O8 -0.1122(2) 0.02964(6) 0.3374(2) 0.0342(5) Uani d . 1 1 . .
    O O9 0.1768(2) 0.05712(6) 0.2309(2) 0.0256(4) Uani d . 1 1 . .
    H H9O 0.0916 0.0746 0.2475 0.038 Uiso calc R 1 1 . .
    O O10 0.2592(2) 0.07004(6) 0.5647(2) 0.0267(4) Uani d . 1 1 . .
    H H10O 0.2803 0.0963 0.5242 0.040 Uiso calc R 1 1 . .
    O O11 0.5811(3) 0.08248(6) 0.4720(3) 0.0391(5) Uani d . 1 1 . .
    O O12 0.5832(2) 0.00705(6) 0.3876(3) 0.0342(5) Uani d . 1 1 . .
    H H12O 0.6874 0.0144 0.3751 0.051 Uiso calc R 1 1 . .
    C C5 0.0186(3) 0.00157(8) 0.3764(3) 0.0182(5) Uani d . 1 1 . .
    C C6 0.1979(3) 0.01833(8) 0.3365(3) 0.0187(5) Uani d . 1 1 . .
    H H6 0.2516 -0.0092 0.2870 0.022 Uiso calc R 1 1 . .
    C C7 0.3276(3) 0.03191(8) 0.4858(3) 0.0204(5) Uani d . 1 1 . .
    H H7 0.3407 0.0032 0.5556 0.025 Uiso calc R 1 1 . .
    C C8 0.5108(3) 0.04356(9) 0.4477(3) 0.0239(6) Uani d . 1 1 . .
    O O13 0.5634(2) 0.41652(7) 0.4106(2) 0.0291(4) Uani d . 1 1 . .
    O O14 0.7719(2) 0.39729(6) 0.6164(2) 0.0266(4) Uani d . 1 1 . .
    H H14O 0.8314 0.4188 0.5809 0.040 Uiso calc R 1 1 . .
    O O15 0.5743(2) 0.32771(6) 0.70813(19) 0.0222(4) Uani d . 1 1 . .
    H H15O 0.6599 0.3135 0.6779 0.033 Uiso calc R 1 1 . .
    O O16 0.4137(3) 0.41234(7) 0.7886(2) 0.0358(5) Uani d . 1 1 . .
    H H16O 0.4190 0.4418 0.7683 0.054 Uiso calc R 1 1 . .
    O O17 0.1584(2) 0.34469(7) 0.80706(19) 0.0307(4) Uani d . 1 1 . .
    O O18 0.1062(2) 0.33623(6) 0.54942(19) 0.0244(4) Uani d . 1 1 . .
    H H18O 0.0235 0.3180 0.5672 0.037 Uiso calc R 1 1 . .
    C C9 0.6136(3) 0.39366(8) 0.5289(3) 0.0203(5) Uani d . 1 1 . .
    C C10 0.4884(3) 0.35829(8) 0.5892(3) 0.0189(5) Uani d . 1 1 . .
    H H10 0.4295 0.3379 0.5009 0.023 Uiso calc R 1 1 . .
    C C11 0.3428(3) 0.38693(8) 0.6524(3) 0.0199(5) Uani d . 1 1 . .
    H H11 0.2910 0.4109 0.5719 0.024 Uiso calc R 1 1 . .
    C C12 0.1928(3) 0.35356(8) 0.6810(3) 0.0178(5) Uani d . 1 1 . .
    N N1 0.1498(3) 0.18045(7) 0.9192(2) 0.0216(4) Uani d . 1 1 . .
    C C13 0.0283(4) 0.20263(11) 1.0211(3) 0.0311(6) Uani d . 1 1 . .
    H H13A -0.0298 0.1763 1.0704 0.037 Uiso calc R 1 1 . .
    H H13B 0.1034 0.2210 1.1049 0.037 Uiso calc R 1 1 . .
    C C14 -0.1157(4) 0.23552(13) 0.9396(4) 0.0462(8) Uani d . 1 1 . .
    H H14C -0.1862 0.2482 1.0146 0.069 Uiso calc R 1 1 . .
    H H14B -0.1944 0.2175 0.8589 0.069 Uiso calc R 1 1 . .
    H H14A -0.0603 0.2623 0.8923 0.069 Uiso calc R 1 1 . .
    C C15 0.2489(4) 0.21890(9) 0.8449(3) 0.0262(6) Uani d . 1 1 . .
    H H15A 0.3226 0.2030 0.7765 0.031 Uiso calc R 1 1 . .
    H H15B 0.1597 0.2393 0.7788 0.031 Uiso calc R 1 1 . .
    C C16 0.3694(4) 0.25100(10) 0.9570(3) 0.0343(6) Uani d . 1 1 . .
    H H16C 0.4319 0.2736 0.8991 0.052 Uiso calc R 1 1 . .
    H H16B 0.4574 0.2312 1.0245 0.052 Uiso calc R 1 1 . .
    H H16A 0.2969 0.2689 1.0202 0.052 Uiso calc R 1 1 . .
    C C17 0.0424(4) 0.15163(10) 0.7866(3) 0.0304(6) Uani d . 1 1 . .
    H H17A -0.0401 0.1739 0.7209 0.036 Uiso calc R 1 1 . .
    H H17B 0.1265 0.1386 0.7221 0.036 Uiso calc R 1 1 . .
    C C18 -0.0661(4) 0.11051(11) 0.8345(4) 0.0457(8) Uani d . 1 1 . .
    H H18C -0.1327 0.0949 0.7419 0.069 Uiso calc R 1 1 . .
    H H18B -0.1505 0.1228 0.8982 0.069 Uiso calc R 1 1 . .
    H H18A 0.0144 0.0871 0.8944 0.069 Uiso calc R 1 1 . .
    C C19 0.2818(4) 0.14840(10) 1.0239(3) 0.0301(6) Uani d . 1 1 . .
    H H19A 0.3407 0.1679 1.1129 0.036 Uiso calc R 1 1 . .
    H H19B 0.2134 0.1226 1.0655 0.036 Uiso calc R 1 1 . .
    C C20 0.4256(4) 0.12536(12) 0.9483(4) 0.0461(8) Uani d . 1 1 . .
    H H20A 0.5018 0.1505 0.9153 0.069 Uiso calc R 1 1 . .
    H H20B 0.3695 0.1067 0.8579 0.069 Uiso calc R 1 1 . .
    H H20C 0.4987 0.1040 1.0226 0.069 Uiso calc R 1 1 . .
    N N2 0.9558(3) 0.42249(8) 0.1066(2) 0.0252(5) Uani d . 1 1 . .
    C C21 0.8261(4) 0.38890(10) 0.0071(3) 0.0318(6) Uani d . 1 1 . .
    H H21A 0.7490 0.4082 -0.0730 0.038 Uiso calc R 1 1 . .
    H H21B 0.8958 0.3664 -0.0470 0.038 Uiso calc R 1 1 . .
    C C22 0.7068(5) 0.35979(12) 0.0949(4) 0.0492(8) Uani d . 1 1 . .
    H H22C 0.6219 0.3409 0.0214 0.074 Uiso calc R 1 1 . .
    H H22B 0.6407 0.3816 0.1526 0.074 Uiso calc R 1 1 . .
    H H22A 0.7809 0.3380 0.1673 0.074 Uiso calc R 1 1 . .
    C C23 1.0666(4) 0.44630(11) -0.0008(3) 0.0335(6) Uani d . 1 1 . .
    H H23A 1.1215 0.4208 -0.0562 0.040 Uiso calc R 1 1 . .
    H H23B 0.9852 0.4651 -0.0793 0.040 Uiso calc R 1 1 . .
    C C24 1.2140(5) 0.47937(12) 0.0767(5) 0.0510(9) Uani d . 1 1 . .
    H H24C 1.2734 0.4943 -0.0022 0.076 Uiso calc R 1 1 . .
    H H24B 1.3017 0.4607 0.1484 0.076 Uiso calc R 1 1 . .
    H H24A 1.1622 0.5044 0.1342 0.076 Uiso calc R 1 1 . .
    C C25 0.8563(4) 0.45954(9) 0.1868(3) 0.0282(6) Uani d . 1 1 . .
    H H25A 0.7907 0.4426 0.2591 0.034 Uiso calc R 1 1 . .
    H H25B 0.9455 0.4808 0.2494 0.034 Uiso calc R 1 1 . .
    C C26 0.7250(4) 0.49045(10) 0.0805(4) 0.0374(7) Uani d . 1 1 . .
    H H26C 0.6702 0.5138 0.1421 0.056 Uiso calc R 1 1 . .
    H H26B 0.6315 0.4700 0.0222 0.056 Uiso calc R 1 1 . .
    H H26A 0.7881 0.5076 0.0083 0.056 Uiso calc R 1 1 . .
    C C27 1.0750(4) 0.39489(11) 0.2343(3) 0.0377(7) Uani d . 1 1 . .
    H H27A 1.1613 0.4176 0.2936 0.045 Uiso calc R 1 1 . .
    H H27B 0.9995 0.3818 0.3062 0.045 Uiso calc R 1 1 . .
    C C28 1.1785(5) 0.35398(12) 0.1782(3) 0.0440(8) Uani d . 1 1 . .
    H H28C 1.2500 0.3378 0.2673 0.066 Uiso calc R 1 1 . .
    H H28B 1.2580 0.3666 0.1106 0.066 Uiso calc R 1 1 . .
    H H28A 1.0945 0.3309 0.1204 0.066 Uiso calc R 1 1 . .
    O O1W 0.9034(3) 0.13191(8) 0.3037(3) 0.0361(5) Uani d . 1 1 . .
    H H1WA 0.873(5) 0.1078(16) 0.348(5) 0.060(12) Uiso d . 1 1 . .
    H H1WB 0.985(6) 0.1475(16) 0.370(5) 0.069(13) Uiso d . 1 1 . .
loop_
    _atom_site_aniso_label
    _atom_site_aniso_U_11
    _atom_site_aniso_U_22
    _atom_site_aniso_U_33
    _atom_site_aniso_U_12
    _atom_site_aniso_U_13
    _atom_site_aniso_U_23
    O1 0.0211(9) 0.0305(9) 0.0308(10) -0.0086(8) 0.0089(8) -0.0131(8)
    O2 0.0154(9) 0.0414(11) 0.0452(12) -0.0024(8) 0.0077(8) -0.0189(9)
    O3 0.0180(9) 0.0331(10) 0.0232(9) -0.0021(7) 0.0009(7) -0.0088(8)
    O4 0.0278(10) 0.0189(8) 0.0260(9) -0.0017(8) -0.0057(8) 0.0017(7)
    O5 0.0242(10) 0.0206(9) 0.0354(10) -0.0068(8) 0.0060(8) -0.0020(8)
    O6 0.0118(9) 0.0243(9) 0.0581(13) -0.0007(8) 0.0065(9) 0.0040(9)
    C1 0.0165(12) 0.0195(11) 0.0235(12) 0.0017(10) 0.0029(10) 0.0003(10)
    C2 0.0140(12) 0.0211(12) 0.0222(12) 0.0026(10) 0.0004(10) -0.0013(10)
    C3 0.0174(12) 0.0149(11) 0.0238(12) -0.0002(10) 0.0025(10) -0.0017(10)
    C4 0.0205(12) 0.0186(12) 0.0219(12) -0.0012(11) 0.0074(10) -0.0040(10)
    O7 0.0187(9) 0.0225(9) 0.0298(9) 0.0009(7) 0.0090(7) 0.0041(7)
    O8 0.0159(9) 0.0255(9) 0.0626(14) 0.0045(8) 0.0109(9) 0.0130(9)
    O9 0.0228(10) 0.0293(9) 0.0260(9) 0.0013(8) 0.0082(8) 0.0094(7)
    O10 0.0301(10) 0.0242(9) 0.0279(9) 0.0003(8) 0.0115(8) -0.0056(8)
    O11 0.0245(10) 0.0228(10) 0.0701(15) -0.0060(8) 0.0082(10) -0.0118(9)
    O12 0.0177(10) 0.0198(9) 0.0682(14) -0.0026(8) 0.0163(9) -0.0094(9)
    C5 0.0158(12) 0.0180(12) 0.0207(12) -0.0014(10) 0.0030(9) -0.0023(10)
    C6 0.0169(13) 0.0173(11) 0.0229(12) 0.0022(10) 0.0065(10) -0.0003(10)
    C7 0.0191(13) 0.0185(11) 0.0234(13) 0.0022(9) 0.0027(10) -0.0011(9)
    C8 0.0158(12) 0.0194(13) 0.0347(15) -0.0002(10) -0.0009(11) -0.0013(11)
    O13 0.0290(10) 0.0348(10) 0.0243(10) -0.0056(8) 0.0066(8) 0.0061(8)
    O14 0.0192(9) 0.0259(9) 0.0342(10) -0.0075(7) 0.0032(8) 0.0052(8)
    O15 0.0215(9) 0.0196(8) 0.0266(9) 0.0038(7) 0.0076(7) 0.0033(7)
    O16 0.0255(10) 0.0365(10) 0.0443(11) -0.0035(9) 0.0033(9) -0.0258(9)
    O17 0.0320(10) 0.0435(11) 0.0180(9) -0.0012(9) 0.0083(7) 0.0029(8)
    O18 0.0211(9) 0.0311(9) 0.0218(9) -0.0121(7) 0.0063(7) -0.0029(7)
    C9 0.0201(13) 0.0194(11) 0.0221(13) -0.0008(10) 0.0056(10) -0.0045(10)
    C10 0.0175(12) 0.0181(11) 0.0209(12) -0.0016(10) 0.0026(10) -0.0042(9)
    C11 0.0205(13) 0.0163(11) 0.0224(12) -0.0006(10) 0.0024(10) -0.0031(9)
    C12 0.0155(12) 0.0197(11) 0.0182(12) 0.0048(10) 0.0031(9) -0.0012(9)
    N1 0.0229(11) 0.0232(10) 0.0184(10) -0.0039(9) 0.0031(8) 0.0020(8)
    C13 0.0299(14) 0.0409(15) 0.0245(13) -0.0037(13) 0.0102(11) -0.0016(12)
    C14 0.0382(18) 0.0535(19) 0.0481(19) 0.0074(16) 0.0106(15) -0.0084(16)
    C15 0.0286(14) 0.0263(13) 0.0241(13) -0.0029(11) 0.0056(11) 0.0057(10)
    C16 0.0345(16) 0.0290(14) 0.0396(16) -0.0059(12) 0.0062(13) 0.0088(12)
    C17 0.0288(15) 0.0314(13) 0.0280(14) -0.0014(12) -0.0036(11) -0.0045(11)
    C18 0.0387(19) 0.0378(17) 0.055(2) -0.0119(14) -0.0069(16) 0.0025(15)
    C19 0.0285(15) 0.0287(13) 0.0297(14) -0.0048(12) -0.0043(11) 0.0093(11)
    C20 0.0393(18) 0.0340(16) 0.062(2) 0.0103(14) 0.0003(16) 0.0008(15)
    N2 0.0307(12) 0.0308(11) 0.0137(9) 0.0042(10) 0.0030(9) 0.0012(9)
    C21 0.0364(16) 0.0384(15) 0.0208(13) 0.0009(13) 0.0051(12) -0.0062(12)
    C22 0.061(2) 0.0441(17) 0.0474(19) -0.0139(16) 0.0234(17) -0.0142(15)
    C23 0.0292(16) 0.0456(16) 0.0279(14) 0.0083(13) 0.0110(12) 0.0082(12)
    C24 0.042(2) 0.0465(18) 0.069(2) -0.0022(16) 0.0227(18) -0.0028(17)
    C25 0.0346(16) 0.0313(14) 0.0204(13) 0.0024(12) 0.0096(11) -0.0024(11)
    C26 0.0419(18) 0.0365(15) 0.0369(16) 0.0082(13) 0.0154(14) 0.0008(13)
    C27 0.0509(19) 0.0422(15) 0.0169(13) 0.0139(14) -0.0031(12) 0.0046(12)
    C28 0.054(2) 0.0522(19) 0.0235(14) 0.0226(17) 0.0008(13) 0.0018(14)
    O1W 0.0376(13) 0.0253(10) 0.0444(13) -0.0045(9) 0.0041(10) 0.0029(10)
_geom_special_details
;
All e.s.d.'s (except the e.s.d. in the dihedral angle between two l.s. planes)
are estimated using the full covariance matrix. The cell e.s.d.'s are taken
into account individually in the estimation of e.s.d.'s in distances, angles
and torsion angles; correlations between e.s.d.'s in cell parameters are only
used when they are defined by crystal symmetry. An approximate (isotropic)
treatment of cell e.s.d.'s is used for estimating e.s.d.'s involving l.s.
planes.
;
loop_
    _geom_bond_atom_site_label_1
    _geom_bond_atom_site_label_2
    _geom_bond_site_symmetry_2
    _geom_bond_distance
    _geom_bond_publ_flag
    O1 C1 . 1.261(3) ?
    O2 C1 . 1.249(3) ?
    O3 C2 . 1.405(3) ?
    O3 H3O . 0.8400 ?
    O4 C3 . 1.406(3) ?
    O4 H4O . 0.8400 ?
    O5 C4 . 1.216(3) ?
    O6 C4 . 1.302(3) ?
    O6 H6O . 0.8400 ?
    C1 C2 . 1.528(3) ?
    C2 C3 . 1.539(3) ?
    C2 H2 . 1.0000 ?
    C3 C4 . 1.519(3) ?
    C3 H3 . 1.0000 ?
    O7 C5 . 1.246(3) ?
    O8 C5 . 1.261(3) ?
    O9 C6 . 1.411(3) ?
    O9 H9O . 0.8400 ?
    O10 C7 . 1.412(3) ?
    O10 H10O . 0.8400 ?
    O11 C8 . 1.208(3) ?
    O12 C8 . 1.306(3) ?
    O12 H12O . 0.8400 ?
    C5 C6 . 1.531(3) ?
    C6 C7 . 1.541(3) ?
    C6 H6 . 1.0000 ?
    C7 C8 . 1.517(4) ?
    C7 H7 . 1.0000 ?
    O13 C9 . 1.219(3) ?
    O14 C9 . 1.311(3) ?
    O14 H14O . 0.8400 ?
    O15 C10 . 1.413(3) ?
    O15 H15O . 0.8400 ?
    O16 C11 . 1.411(3) ?
    O16 H16O . 0.8400 ?
    O17 C12 . 1.204(3) ?
    O18 C12 . 1.316(3) ?
    O18 H18O . 0.8400 ?
    C9 C10 . 1.522(3) ?
    C10 C11 . 1.538(3) ?
    C10 H10 . 1.0000 ?
    C11 C12 . 1.520(3) ?
    C11 H11 . 1.0000 ?
    N1 C15 . 1.515(3) ?
    N1 C13 . 1.519(3) ?
    N1 C19 . 1.523(3) ?
    N1 C17 . 1.526(3) ?
    C13 C14 . 1.506(4) ?
    C13 H13A . 0.9900 ?
    C13 H13B . 0.9900 ?
    C14 H14C . 0.9800 ?
    C14 H14B . 0.9800 ?
    C14 H14A . 0.9800 ?
    C15 C16 . 1.512(4) ?
    C15 H15A . 0.9900 ?
    C15 H15B . 0.9900 ?
    C16 H16C . 0.9800 ?
    C16 H16B . 0.9800 ?
    C16 H16A . 0.9800 ?
    C17 C18 . 1.508(4) ?
    C17 H17A . 0.9900 ?
    C17 H17B . 0.9900 ?
    C18 H18C . 0.9800 ?
    C18 H18B . 0.9800 ?
    C18 H18A . 0.9800 ?
    C19 C20 . 1.511(4) ?
    C19 H19A . 0.9900 ?
    C19 H19B . 0.9900 ?
    C20 H20A . 0.9800 ?
    C20 H20B . 0.9800 ?
    C20 H20C . 0.9800 ?
    N2 C23 . 1.516(3) ?
    N2 C25 . 1.517(3) ?
    N2 C21 . 1.517(3) ?
    N2 C27 . 1.519(3) ?
    C21 C22 . 1.517(4) ?
    C21 H21A . 0.9900 ?
    C21 H21B . 0.9900 ?
    C22 H22C . 0.9800 ?
    C22 H22B . 0.9800 ?
    C22 H22A . 0.9800 ?
    C23 C24 . 1.513(5) ?
    C23 H23A . 0.9900 ?
    C23 H23B . 0.9900 ?
    C24 H24C . 0.9800 ?
    C24 H24B . 0.9800 ?
    C24 H24A . 0.9800 ?
    C25 C26 . 1.508(4) ?
    C25 H25A . 0.9900 ?
    C25 H25B . 0.9900 ?
    C26 H26C . 0.9800 ?
    C26 H26B . 0.9800 ?
    C26 H26A . 0.9800 ?
    C27 C28 . 1.510(4) ?
    C27 H27A . 0.9900 ?
    C27 H27B . 0.9900 ?
    C28 H28C . 0.9800 ?
    C28 H28B . 0.9800 ?
    C28 H28A . 0.9800 ?
    O1W H1WA . 0.83(4) ?
    O1W H1WB . 0.88(5) ?
loop_
    _geom_angle_atom_site_label_1
    _geom_angle_atom_site_label_2
    _geom_angle_atom_site_label_3
    _geom_angle_site_symmetry_1
    _geom_angle_site_symmetry_3
    _geom_angle
    _geom_angle_publ_flag
    C2 O3 H3O . . 109.5 ?
    C3 O4 H4O . . 109.5 ?
    C4 O6 H6O . . 109.5 ?
    O2 C1 O1 . . 126.1(2) ?
    O2 C1 C2 . . 115.9(2) ?
    O1 C1 C2 . . 117.9(2) ?
    O3 C2 C1 . . 113.48(19) ?
    O3 C2 C3 . . 110.34(19) ?
    C1 C2 C3 . . 111.38(19) ?
    O3 C2 H2 . . 107.1 ?
    C1 C2 H2 . . 107.1 ?
    C3 C2 H2 . . 107.1 ?
    O4 C3 C4 . . 113.41(19) ?
    O4 C3 C2 . . 112.41(19) ?
    C4 C3 C2 . . 108.57(19) ?
    O4 C3 H3 . . 107.4 ?
    C4 C3 H3 . . 107.4 ?
    C2 C3 H3 . . 107.4 ?
    O5 C4 O6 . . 124.8(2) ?
    O5 C4 C3 . . 124.2(2) ?
    O6 C4 C3 . . 111.1(2) ?
    C6 O9 H9O . . 109.5 ?
    C7 O10 H10O . . 109.5 ?
    C8 O12 H12O . . 109.5 ?
    O7 C5 O8 . . 124.9(2) ?
    O7 C5 C6 . . 119.2(2) ?
    O8 C5 C6 . . 115.8(2) ?
    O9 C6 C5 . . 112.13(19) ?
    O9 C6 C7 . . 110.67(19) ?
    C5 C6 C7 . . 109.97(19) ?
    O9 C6 H6 . . 108.0 ?
    C5 C6 H6 . . 108.0 ?
    C7 C6 H6 . . 108.0 ?
    O10 C7 C8 . . 111.96(19) ?
    O10 C7 C6 . . 111.45(19) ?
    C8 C7 C6 . . 109.8(2) ?
    O10 C7 H7 . . 107.8 ?
    C8 C7 H7 . . 107.8 ?
    C6 C7 H7 . . 107.8 ?
    O11 C8 O12 . . 124.3(2) ?
    O11 C8 C7 . . 123.0(2) ?
    O12 C8 C7 . . 112.7(2) ?
    C9 O14 H14O . . 109.5 ?
    C10 O15 H15O . . 109.5 ?
    C11 O16 H16O . . 109.5 ?
    C12 O18 H18O . . 109.5 ?
    O13 C9 O14 . . 125.2(2) ?
    O13 C9 C10 . . 120.7(2) ?
    O14 C9 C10 . . 114.1(2) ?
    O15 C10 C9 . . 114.16(19) ?
    O15 C10 C11 . . 108.28(18) ?
    C9 C10 C11 . . 108.58(18) ?
    O15 C10 H10 . . 108.6 ?
    C9 C10 H10 . . 108.6 ?
    C11 C10 H10 . . 108.6 ?
    O16 C11 C12 . . 110.6(2) ?
    O16 C11 C10 . . 111.75(19) ?
    C12 C11 C10 . . 110.23(18) ?
    O16 C11 H11 . . 108.0 ?
    C12 C11 H11 . . 108.0 ?
    C10 C11 H11 . . 108.0 ?
    O17 C12 O18 . . 125.1(2) ?
    O17 C12 C11 . . 124.2(2) ?
    O18 C12 C11 . . 110.68(19) ?
    C15 N1 C13 . . 111.18(19) ?
    C15 N1 C19 . . 110.43(19) ?
    C13 N1 C19 . . 106.50(19) ?
    C15 N1 C17 . . 106.36(18) ?
    C13 N1 C17 . . 111.3(2) ?
    C19 N1 C17 . . 111.15(19) ?
    C14 C13 N1 . . 115.5(2) ?
    C14 C13 H13A . . 108.4 ?
    N1 C13 H13A . . 108.4 ?
    C14 C13 H13B . . 108.4 ?
    N1 C13 H13B . . 108.4 ?
    H13A C13 H13B . . 107.5 ?
    C13 C14 H14C . . 109.5 ?
    C13 C14 H14B . . 109.5 ?
    H14C C14 H14B . . 109.5 ?
    C13 C14 H14A . . 109.5 ?
    H14C C14 H14A . . 109.5 ?
    H14B C14 H14A . . 109.5 ?
    C16 C15 N1 . . 115.1(2) ?
    C16 C15 H15A . . 108.5 ?
    N1 C15 H15A . . 108.5 ?
    C16 C15 H15B . . 108.5 ?
    N1 C15 H15B . . 108.5 ?
    H15A C15 H15B . . 107.5 ?
    C15 C16 H16C . . 109.5 ?
    C15 C16 H16B . . 109.5 ?
    H16C C16 H16B . . 109.5 ?
    C15 C16 H16A . . 109.5 ?
    H16C C16 H16A . . 109.5 ?
    H16B C16 H16A . . 109.5 ?
    C18 C17 N1 . . 115.5(2) ?
    C18 C17 H17A . . 108.4 ?
    N1 C17 H17A . . 108.4 ?
    C18 C17 H17B . . 108.4 ?
    N1 C17 H17B . . 108.4 ?
    H17A C17 H17B . . 107.5 ?
    C17 C18 H18C . . 109.5 ?
    C17 C18 H18B . . 109.5 ?
    H18C C18 H18B . . 109.5 ?
    C17 C18 H18A . . 109.5 ?
    H18C C18 H18A . . 109.5 ?
    H18B C18 H18A . . 109.5 ?
    C20 C19 N1 . . 115.5(2) ?
    C20 C19 H19A . . 108.4 ?
    N1 C19 H19A . . 108.4 ?
    C20 C19 H19B . . 108.4 ?
    N1 C19 H19B . . 108.4 ?
    H19A C19 H19B . . 107.5 ?
    C19 C20 H20A . . 109.5 ?
    C19 C20 H20B . . 109.5 ?
    H20A C20 H20B . . 109.5 ?
    C19 C20 H20C . . 109.5 ?
    H20A C20 H20C . . 109.5 ?
    H20B C20 H20C . . 109.5 ?
    C23 N2 C25 . . 111.3(2) ?
    C23 N2 C21 . . 106.50(19) ?
    C25 N2 C21 . . 111.1(2) ?
    C23 N2 C27 . . 110.8(2) ?
    C25 N2 C27 . . 106.34(19) ?
    C21 N2 C27 . . 110.9(2) ?
    C22 C21 N2 . . 114.8(2) ?
    C22 C21 H21A . . 108.6 ?
    N2 C21 H21A . . 108.6 ?
    C22 C21 H21B . . 108.6 ?
    N2 C21 H21B . . 108.6 ?
    H21A C21 H21B . . 107.5 ?
    C21 C22 H22C . . 109.5 ?
    C21 C22 H22B . . 109.5 ?
    H22C C22 H22B . . 109.5 ?
    C21 C22 H22A . . 109.5 ?
    H22C C22 H22A . . 109.5 ?
    H22B C22 H22A . . 109.5 ?
    C24 C23 N2 . . 115.5(2) ?
    C24 C23 H23A . . 108.4 ?
    N2 C23 H23A . . 108.4 ?
    C24 C23 H23B . . 108.4 ?
    N2 C23 H23B . . 108.4 ?
    H23A C23 H23B . . 107.5 ?
    C23 C24 H24C . . 109.5 ?
    C23 C24 H24B . . 109.5 ?
    H24C C24 H24B . . 109.5 ?
    C23 C24 H24A . . 109.5 ?
    H24C C24 H24A . . 109.5 ?
    H24B C24 H24A . . 109.5 ?
    C26 C25 N2 . . 115.3(2) ?
    C26 C25 H25A . . 108.4 ?
    N2 C25 H25A . . 108.4 ?
    C26 C25 H25B . . 108.4 ?
    N2 C25 H25B . . 108.4 ?
    H25A C25 H25B . . 107.5 ?
    C25 C26 H26C . . 109.5 ?
    C25 C26 H26B . . 109.5 ?
    H26C C26 H26B . . 109.5 ?
    C25 C26 H26A . . 109.5 ?
    H26C C26 H26A . . 109.5 ?
    H26B C26 H26A . . 109.5 ?
    C28 C27 N2 . . 114.6(2) ?
    C28 C27 H27A . . 108.6 ?
    N2 C27 H27A . . 108.6 ?
    C28 C27 H27B . . 108.6 ?
    N2 C27 H27B . . 108.6 ?
    H27A C27 H27B . . 107.6 ?
    C27 C28 H28C . . 109.5 ?
    C27 C28 H28B . . 109.5 ?
    H28C C28 H28B . . 109.5 ?
    C27 C28 H28A . . 109.5 ?
    H28C C28 H28A . . 109.5 ?
    H28B C28 H28A . . 109.5 ?
    H1WA O1W H1WB . . 108(4) ?
loop_
    _geom_torsion_atom_site_label_1
    _geom_torsion_atom_site_label_2
    _geom_torsion_atom_site_label_3
    _geom_torsion_atom_site_label_4
    _geom_torsion_site_symmetry_1
    _geom_torsion_site_symmetry_2
    _geom_torsion_site_symmetry_3
    _geom_torsion_site_symmetry_4
    _geom_torsion
    _geom_torsion_publ_flag
    O2 C1 C2 O3 . . . . 8.5(3) ?
    O1 C1 C2 O3 . . . . -173.5(2) ?
    O2 C1 C2 C3 . . . . 133.7(2) ?
    O1 C1 C2 C3 . . . . -48.3(3) ?
    O3 C2 C3 O4 . . . . 61.1(2) ?
    C1 C2 C3 O4 . . . . -65.8(2) ?
    O3 C2 C3 C4 . . . . -65.2(2) ?
    C1 C2 C3 C4 . . . . 167.88(18) ?
    O4 C3 C4 O5 . . . . -7.3(3) ?
    C2 C3 C4 O5 . . . . 118.4(2) ?
    O4 C3 C4 O6 . . . . 171.3(2) ?
    C2 C3 C4 O6 . . . . -63.0(2) ?
    O7 C5 C6 O9 . . . . 165.8(2) ?
    O8 C5 C6 O9 . . . . -13.8(3) ?
    O7 C5 C6 C7 . . . . -70.6(3) ?
    O8 C5 C6 C7 . . . . 109.8(2) ?
    O9 C6 C7 O10 . . . . 63.3(2) ?
    C5 C6 C7 O10 . . . . -61.1(2) ?
    O9 C6 C7 C8 . . . . -61.4(2) ?
    C5 C6 C7 C8 . . . . 174.21(18) ?
    O10 C7 C8 O11 . . . . -5.5(4) ?
    C6 C7 C8 O11 . . . . 118.9(3) ?
    O10 C7 C8 O12 . . . . 174.0(2) ?
    C6 C7 C8 O12 . . . . -61.6(3) ?
    O13 C9 C10 O15 . . . . 168.0(2) ?
    O14 C9 C10 O15 . . . . -13.4(3) ?
    O13 C9 C10 C11 . . . . -71.1(3) ?
    O14 C9 C10 C11 . . . . 107.5(2) ?
    O15 C10 C11 O16 . . . . 55.6(2) ?
    C9 C10 C11 O16 . . . . -68.9(2) ?
    O15 C10 C11 C12 . . . . -67.9(2) ?
    C9 C10 C11 C12 . . . . 167.62(19) ?
    O16 C11 C12 O17 . . . . -10.4(3) ?
    C10 C11 C12 O17 . . . . 113.7(3) ?
    O16 C11 C12 O18 . . . . 169.10(19) ?
    C10 C11 C12 O18 . . . . -66.8(2) ?
    C15 N1 C13 C14 . . . . 60.4(3) ?
    C19 N1 C13 C14 . . . . -179.2(2) ?
    C17 N1 C13 C14 . . . . -57.9(3) ?
    C13 N1 C15 C16 . . . . 60.4(3) ?
    C19 N1 C15 C16 . . . . -57.6(3) ?
    C17 N1 C15 C16 . . . . -178.3(2) ?
    C15 N1 C17 C18 . . . . 179.2(2) ?
    C13 N1 C17 C18 . . . . -59.5(3) ?
    C19 N1 C17 C18 . . . . 59.0(3) ?
    C15 N1 C19 C20 . . . . -54.8(3) ?
    C13 N1 C19 C20 . . . . -175.6(2) ?
    C17 N1 C19 C20 . . . . 63.0(3) ?
    C23 N2 C21 C22 . . . . 177.6(3) ?
    C25 N2 C21 C22 . . . . -61.1(3) ?
    C27 N2 C21 C22 . . . . 57.0(3) ?
    C25 N2 C23 C24 . . . . 62.4(3) ?
    C21 N2 C23 C24 . . . . -176.4(2) ?
    C27 N2 C23 C24 . . . . -55.7(3) ?
    C23 N2 C25 C26 . . . . 60.9(3) ?
    C21 N2 C25 C26 . . . . -57.6(3) ?
    C27 N2 C25 C26 . . . . -178.4(2) ?
    C23 N2 C27 C28 . . . . -62.3(3) ?
    C25 N2 C27 C28 . . . . 176.6(3) ?
    C21 N2 C27 C28 . . . . 55.7(3) ?
loop_
    _geom_hbond_atom_site_label_D
    _geom_hbond_atom_site_label_H
    _geom_hbond_atom_site_label_A
    _geom_hbond_site_symmetry_A
    _geom_hbond_distance_DH
    _geom_hbond_distance_HA
    _geom_hbond_distance_DA
    _geom_hbond_angle_DHA
    _geom_hbond_publ_flag
    O1W H1WB O2 . 0.89(5) 2.56(4) 2.995(3) 111(3) yes
    O1W H1WB O5 1_655 0.89(5) 2.19(5) 3.015(3) 155(4) yes
    O3 H3O O1W . 0.84 2.04 2.868(3) 167 yes
    O3 H3O O2 . 0.84 2.29 2.645(2) 106 no
    O4 H4O O5 . 0.84 2.51 2.778(2) 100 no
    O4 H4O O11 . 0.84 1.99 2.790(2) 160 yes
    O6 H6O O2 1_455 0.84 1.65 2.485(2) 175 yes
    O9 H9O O1W 1_455 0.84 2.25 3.077(3) 169 yes
    O9 H9O O8 . 0.84 2.23 2.635(2) 110 no
    O10 H10O O5 . 0.84 2.05 2.848(2) 158 yes
    O10 H10O O11 . 0.84 2.43 2.720(3) 101 no
    O14 H14O O7 2_656 0.84 1.73 2.552(2) 164 yes
    O15 H15O O1 . 0.84 2.05 2.869(2) 166 yes
    O16 H16O O12 2_656 0.84 2.27 3.054(3) 156 yes
    O18 H18O O1 1_455 0.84 1.77 2.588(2) 165 yes
    C2 H2 O6 . 1.00 2.45 2.852(3) 103 no
    C3 H3 O1 . 1.00 2.54 2.890(3) 100 no
    C3 H3 O15 . 1.00 2.55 3.503(3) 158 yes
    C7 H7 O13 2_646 1.00 2.52 3.396(3) 146 yes
    C10 H10 O18 . 1.00 2.56 2.920(3) 101 no
    C13 H13A O1W 1_456 0.99 2.51 3.419(4) 152 yes
    C16 H16B O3 1_556 0.98 2.46 3.378(3) 155 yes
    C19 H19A O3 1_556 0.99 2.38 3.275(3) 150 yes
    C19 H19B O9 1_556 0.99 2.37 3.294(3) 155 yes
    C23 H23A O17 1_654 0.99 2.47 3.420(3) 161 yes
    C25 H25A O13 . 0.99 2.46 3.419(3) 164 yes
    C26 H26A O9 2_655 0.98 2.56 3.482(4) 157 yes
    C27 H27B O18 1_655 0.99 2.49 3.180(3) 126 yes
_iucr_refine_instructions_details
;
TITL TELT   IPDS2  -100DEGC
CELL  0.71073  7.57250 27.79070  8.76200 90.00000 99.88400 90.00000
ZERR 2  0.00040  0.00130  0.00060  0.00000  0.00500  0.00000
LATT -1
SYMM -X, Y+ 0.50000, -Z
SFAC C H N O
UNIT 56 116 4 38
TEMP -100
PLAN 30
FMAP 2
L.S. 6
BOND $H
MERG 4
HTAB
CONF
ACTA
WGHT    0.033600
EXTI    0.004510
FVAR       0.69217
O1    4    0.830002    0.281436    0.550501    11.00000    0.02112    0.03048 =
         0.03079   -0.01308    0.00894   -0.00856
O2    4    0.920569    0.238063    0.363110    11.00000    0.01540    0.04142 =
         0.04521   -0.01895    0.00769   -0.00235
O3    4    0.605084    0.196851    0.272757    11.00000    0.01797    0.03307 =
         0.02321   -0.00878    0.00089   -0.00215
AFIX 147
H3O   2    0.702718    0.181834    0.283762    11.00000   -1.50000
AFIX   0
O4    4    0.621114    0.174954    0.597124    11.00000    0.02775    0.01893 =
         0.02602    0.00169   -0.00571   -0.00165
AFIX 147
H4O   2    0.587878    0.150150    0.545278    11.00000   -1.50000
AFIX   0
O5    4    0.258954    0.168314    0.472440    11.00000    0.02422    0.02061 =
         0.03545   -0.00197    0.00600   -0.00678
O6    4    0.251774    0.247090    0.422359    11.00000    0.01183    0.02428 =
         0.05814    0.00395    0.00653   -0.00066
AFIX 147
H6O   2    0.140638    0.242365    0.402302    11.00000   -1.50000
AFIX   0
C1    1    0.805085    0.252155    0.438956    11.00000    0.01650    0.01953 =
         0.02349    0.00034    0.00287    0.00169
C2    1    0.615316    0.232992    0.386073    11.00000    0.01403    0.02106 =
         0.02216   -0.00133    0.00044    0.00261
AFIX  13
H2    2    0.540710    0.260569    0.338405    11.00000   -1.20000
AFIX   0
C3    1    0.531810    0.215327    0.524273    11.00000    0.01740    0.01486 =
         0.02376   -0.00168    0.00249   -0.00020
AFIX  13
H3    2    0.544126    0.241930    0.602230    11.00000   -1.20000
AFIX   0
C4    1    0.332766    0.207086    0.469416    11.00000    0.02048    0.01865 =
         0.02191   -0.00395    0.00738   -0.00122
O7    4    0.010839   -0.037867    0.442536    11.00000    0.01865    0.02252 =
         0.02981    0.00414    0.00898    0.00089
O8    4   -0.112201    0.029640    0.337371    11.00000    0.01594    0.02553 =
         0.06262    0.01303    0.01090    0.00448
O9    4    0.176804    0.057116    0.230948    11.00000    0.02279    0.02929 =
         0.02600    0.00941    0.00823    0.00133
AFIX 147
H9O   2    0.091637    0.074623    0.247457    11.00000   -1.50000
AFIX   0
O10   4    0.259150    0.070042    0.564726    11.00000    0.03014    0.02422 =
         0.02790   -0.00555    0.01147    0.00029
AFIX 147
H10O  2    0.280263    0.096344    0.524173    11.00000   -1.50000
AFIX   0
O11   4    0.581141    0.082481    0.472017    11.00000    0.02450    0.02278 =
         0.07015   -0.01184    0.00824   -0.00600
O12   4    0.583208    0.007050    0.387632    11.00000    0.01774    0.01983 =
         0.06822   -0.00935    0.01625   -0.00263
AFIX 147
H12O  2    0.687421    0.014357    0.375145    11.00000   -1.50000
AFIX   0
C5    1    0.018616    0.001574    0.376387    11.00000    0.01577    0.01797 =
         0.02070   -0.00230    0.00302   -0.00137
C6    1    0.197904    0.018332    0.336520    11.00000    0.01691    0.01729 =
         0.02287   -0.00031    0.00654    0.00223
AFIX  13
H6    2    0.251573   -0.009207    0.286967    11.00000   -1.20000
AFIX   0
C7    1    0.327553    0.031912    0.485755    11.00000    0.01909    0.01850 =
         0.02337   -0.00112    0.00274    0.00215
AFIX  13
H7    2    0.340739    0.003196    0.555565    11.00000   -1.20000
AFIX   0
C8    1    0.510818    0.043562    0.447707    11.00000    0.01581    0.01936 =
         0.03472   -0.00130   -0.00094   -0.00023
O13   4    0.563422    0.416522    0.410649    11.00000    0.02904    0.03479 =
         0.02426    0.00614    0.00656   -0.00563
O14   4    0.771911    0.397287    0.616367    11.00000    0.01919    0.02588 =
         0.03417    0.00516    0.00318   -0.00751
AFIX 147
H14O  2    0.831393    0.418825    0.580929    11.00000   -1.50000
AFIX   0
O15   4    0.574297    0.327708    0.708127    11.00000    0.02150    0.01964 =
         0.02662    0.00330    0.00758    0.00383
AFIX 147
H15O  2    0.659859    0.313458    0.677912    11.00000   -1.50000
AFIX   0
O16   4    0.413702    0.412336    0.788602    11.00000    0.02548    0.03652 =
         0.04434   -0.02577    0.00335   -0.00347
AFIX 147
H16O  2    0.418972    0.441787    0.768288    11.00000   -1.50000
AFIX   0
O17   4    0.158388    0.344695    0.807064    11.00000    0.03202    0.04349 =
         0.01796    0.00286    0.00832   -0.00119
O18   4    0.106240    0.336228    0.549421    11.00000    0.02108    0.03109 =
         0.02184   -0.00291    0.00630   -0.01215
AFIX 147
H18O  2    0.023497    0.318047    0.567188    11.00000   -1.50000
AFIX   0
C9    1    0.613585    0.393663    0.528938    11.00000    0.02009    0.01940 =
         0.02208   -0.00446    0.00561   -0.00084
C10   1    0.488445    0.358293    0.589243    11.00000    0.01749    0.01808 =
         0.02086   -0.00416    0.00257   -0.00157
AFIX  13
H10   2    0.429465    0.337947    0.500874    11.00000   -1.20000
AFIX   0
C11   1    0.342754    0.386926    0.652372    11.00000    0.02046    0.01631 =
         0.02244   -0.00312    0.00242   -0.00065
AFIX  13
H11   2    0.291000    0.410897    0.571871    11.00000   -1.20000
AFIX   0
C12   1    0.192848    0.353556    0.680962    11.00000    0.01547    0.01969 =
         0.01824   -0.00124    0.00306    0.00484
N1    3    0.149821    0.180452    0.919172    11.00000    0.02289    0.02320 =
         0.01843    0.00195    0.00305   -0.00388
C13   1    0.028270    0.202627    1.021114    11.00000    0.02990    0.04093 =
         0.02446   -0.00163    0.01020   -0.00373
AFIX  23
H13A  2   -0.029797    0.176298    1.070368    11.00000   -1.20000
H13B  2    0.103448    0.221006    1.104869    11.00000   -1.20000
AFIX   0
C14   1   -0.115706    0.235518    0.939601    11.00000    0.03820    0.05345 =
         0.04805   -0.00842    0.01056    0.00739
AFIX 137
H14C  2   -0.186193    0.248175    1.014562    11.00000   -1.50000
H14B  2   -0.194360    0.217520    0.858895    11.00000   -1.50000
H14A  2   -0.060276    0.262268    0.892289    11.00000   -1.50000
AFIX   0
C15   1    0.248938    0.218898    0.844884    11.00000    0.02859    0.02634 =
         0.02412    0.00570    0.00556   -0.00285
AFIX  23
H15A  2    0.322597    0.202989    0.776522    11.00000   -1.20000
H15B  2    0.159708    0.239323    0.778752    11.00000   -1.20000
AFIX   0
C16   1    0.369372    0.250998    0.957007    11.00000    0.03445    0.02896 =
         0.03957    0.00885    0.00615   -0.00588
AFIX 137
H16C  2    0.431929    0.273629    0.899052    11.00000   -1.50000
H16B  2    0.457380    0.231230    1.024507    11.00000   -1.50000
H16A  2    0.296885    0.268944    1.020150    11.00000   -1.50000
AFIX   0
C17   1    0.042361    0.151631    0.786562    11.00000    0.02879    0.03141 =
         0.02803   -0.00446   -0.00359   -0.00137
AFIX  23
H17A  2   -0.040098    0.173874    0.720850    11.00000   -1.20000
H17B  2    0.126461    0.138581    0.722058    11.00000   -1.20000
AFIX   0
C18   1   -0.066094    0.110512    0.834471    11.00000    0.03866    0.03779 =
         0.05539    0.00254   -0.00686   -0.01190
AFIX 137
H18C  2   -0.132654    0.094858    0.741933    11.00000   -1.50000
H18B  2   -0.150528    0.122841    0.898186    11.00000   -1.50000
H18A  2    0.014430    0.087120    0.894422    11.00000   -1.50000
AFIX   0
C19   1    0.281764    0.148403    1.023910    11.00000    0.02846    0.02873 =
         0.02970    0.00930   -0.00430   -0.00479
AFIX  23
H19A  2    0.340699    0.167865    1.112890    11.00000   -1.20000
H19B  2    0.213448    0.122573    1.065461    11.00000   -1.20000
AFIX   0
C20   1    0.425577    0.125363    0.948280    11.00000    0.03933    0.03402 =
         0.06195    0.00082    0.00034    0.01027
AFIX 137
H20A  2    0.501796    0.150454    0.915257    11.00000   -1.50000
H20B  2    0.369481    0.106714    0.857922    11.00000   -1.50000
H20C  2    0.498735    0.103977    1.022606    11.00000   -1.50000
AFIX   0
N2    3    0.955770    0.422493    0.106642    11.00000    0.03073    0.03083 =
         0.01367    0.00118    0.00299    0.00417
C21   1    0.826116    0.388904    0.007052    11.00000    0.03641    0.03838 =
         0.02080   -0.00617    0.00512    0.00088
AFIX  23
H21A  2    0.749025    0.408219   -0.072980    11.00000   -1.20000
H21B  2    0.895807    0.366397   -0.047026    11.00000   -1.20000
AFIX   0
C22   1    0.706843    0.359787    0.094864    11.00000    0.06118    0.04412 =
         0.04738   -0.01416    0.02339   -0.01387
AFIX 137
H22C  2    0.621858    0.340933    0.021445    11.00000   -1.50000
H22B  2    0.640744    0.381589    0.152593    11.00000   -1.50000
H22A  2    0.780872    0.338029    0.167284    11.00000   -1.50000
AFIX   0
C23   1    1.066638    0.446299   -0.000773    11.00000    0.02921    0.04563 =
         0.02786    0.00821    0.01101    0.00832
AFIX  23
H23A  2    1.121506    0.420794   -0.056191    11.00000   -1.20000
H23B  2    0.985161    0.465056   -0.079305    11.00000   -1.20000
AFIX   0
C24   1    1.213979    0.479366    0.076748    11.00000    0.04232    0.04650 =
         0.06873   -0.00279    0.02269   -0.00221
AFIX 137
H24C  2    1.273387    0.494331   -0.002179    11.00000   -1.50000
H24B  2    1.301726    0.460739    0.148398    11.00000   -1.50000
H24A  2    1.162232    0.504439    0.134220    11.00000   -1.50000
AFIX   0
C25   1    0.856334    0.459541    0.186797    11.00000    0.03458    0.03128 =
         0.02038   -0.00236    0.00960    0.00236
AFIX  23
H25A  2    0.790665    0.442550    0.259127    11.00000   -1.20000
H25B  2    0.945543    0.480833    0.249393    11.00000   -1.20000
AFIX   0
C26   1    0.725030    0.490449    0.080542    11.00000    0.04192    0.03646 =
         0.03693    0.00081    0.01544    0.00815
AFIX 137
H26C  2    0.670182    0.513761    0.142133    11.00000   -1.50000
H26B  2    0.631507    0.470043    0.022169    11.00000   -1.50000
H26A  2    0.788096    0.507623    0.008294    11.00000   -1.50000
AFIX   0
C27   1    1.075007    0.394888    0.234293    11.00000    0.05086    0.04220 =
         0.01694    0.00457   -0.00313    0.01392
AFIX  23
H27A  2    1.161299    0.417641    0.293572    11.00000   -1.20000
H27B  2    0.999513    0.381802    0.306233    11.00000   -1.20000
AFIX   0
C28   1    1.178455    0.353976    0.178233    11.00000    0.05431    0.05222 =
         0.02350    0.00179    0.00075    0.02258
AFIX 137
H28C  2    1.250047    0.337793    0.267339    11.00000   -1.50000
H28B  2    1.257979    0.366640    0.110583    11.00000   -1.50000
H28A  2    1.094483    0.330939    0.120391    11.00000   -1.50000
AFIX   0
O1W   4    0.903366    0.131912    0.303660    11.00000    0.03764    0.02528 =
         0.04441    0.00293    0.00411   -0.00453
H1WA  2    0.873025    0.107756    0.348058    11.00000    0.05964
H1WB  2    0.984873    0.147479    0.369781    11.00000    0.06901
HKLF 4
REM  TELT   IPDS2  -100DEGC
REM R1 =  0.0321 for   3116 Fo > 4sig(Fo)  and  0.0395 for all   3502 data
REM    469 parameters refined using      1 restraints
END
WGHT      0.0336      0.0000
REM Highest difference peak  0.170,  deepest hole -0.202,  1-sigma level  0.033
Q1    1   0.4371  0.3913  0.8783  11.00000  0.05    0.17
Q2    1   0.4151  0.3734  0.6223  11.00000  0.05    0.14
Q3    1   0.2624  0.0266  0.4096  11.00000  0.05    0.13
Q4    1   0.2886  0.0126  0.4041  11.00000  0.05    0.13
Q5    1  -0.0434  0.0605  0.3846  11.00000  0.05    0.13
Q6    1   0.3426  0.1375  0.5271  11.00000  0.05    0.13
Q7    1   1.0385  0.2906  0.1984  11.00000  0.05    0.13
Q8    1   0.5555  0.2318  0.4570  11.00000  0.05    0.12
Q9    1   0.1239  0.1575  0.4745  11.00000  0.05    0.12
Q10   1   0.5465  0.1090  0.5416  11.00000  0.05    0.12
Q11   1  -0.0912 -0.0501  0.4926  11.00000  0.05    0.12
Q12   1   0.9636  0.2801  0.5769  11.00000  0.05    0.12
Q13   1   0.7064  0.2388  0.4325  11.00000  0.05    0.12
Q14   1   0.4162  0.0301  0.4809  11.00000  0.05    0.12
Q15   1   0.4214 -0.0325  0.4438  11.00000  0.05    0.12
Q16   1   0.1193  0.0108  0.3538  11.00000  0.05    0.12
Q17   1  -0.1115  0.0307  0.4185  11.00000  0.05    0.11
Q18   1   0.5457 -0.0192  0.3604  11.00000  0.05    0.11
Q19   1   0.9637  0.4720 -0.0350  11.00000  0.05    0.11
Q20   1   0.8173  0.1584  0.2882  11.00000  0.05    0.11
Q21   1   0.1369  0.1684  0.3905  11.00000  0.05    0.11
Q22   1   0.3239  0.0089  0.5203  11.00000  0.05    0.11
Q23   1   0.6789  0.0028  0.1882  11.00000  0.05    0.11
Q24   1   0.0814 -0.0555  0.4838  11.00000  0.05    0.11
Q25   1   0.9536  0.2085  0.4148  11.00000  0.05    0.10
Q26   1   0.3055  0.0393  0.5127  11.00000  0.05    0.10
Q27   1   0.0289 -0.0672  0.3995  11.00000  0.05    0.10
Q28   1   0.8159  0.3174  0.6798  11.00000  0.05    0.10
Q29   1   0.6440  0.1500  0.8217  11.00000  0.05    0.10
Q30   1   1.0906  0.5394  0.1826  11.00000  0.05    0.10
;
data_global
_journal_date_recd_electronic     2011-03-10
_journal_date_accepted     2011-04-24
_journal_name_full     'Acta Crystallographica, Section E'
_journal_year     2011
_journal_volume     67
_journal_issue      6
_journal_page_first     o1315
_journal_page_last     o1316
_journal_paper_category     QO
_journal_coeditor_code     NR2003
_publ_contact_author_name     'R GOPALAKRISHNAN'
_publ_contact_author_address
;
DEPARTMENT OF PHYSICS
ANNA UNIVERSITY
CHENNAI-600 025
INDIA
;
_publ_contact_author_email     'krgkrishnan@yahoo.com'
_publ_contact_author_fax     ?
_publ_contact_author_phone     ?
_publ_section_title
;
Bis(tetraethylammonium) bis(hydrogen <i>L</i>-tartrate) <i>L</i>-tartaric acid
monohydrate
;
loop_
    _publ_author_name
    _publ_author_address
    'Rajalakshmi, M.'
;
Department of Physics
Anna University
Chennai 600 025
India
;
    'Indirajith, R.'
;
Department of Physics
Anna University
Chennai 600 025
India
;
    'Gopalakrishnan, R.'
;
Department of Physics
Anna University
Chennai 600 025
India
;
    'Ramamurthi, K.'
;
Crystal Growth and Thin Film Laboratory,
School of Physics, Bharathidasan University,
Tiruchirappalli 620 024,
India
;
    'Stoeckli-Evans, Helen'
;
Institute of Physics
University of Neuch\^atel
CH-2000 Neuch\^atel
Switzerland
;
