# Supplementary material for: Bis(tetra­ethyl­ammonium) bis­(hydrogen l-tartrate) l-tartaric acid monohydrate
Source: Acta Crystallogr Sect E Struct Rep Online. 2011 May 7;67(Pt 6):o1315–6. doi: 10.1107/S1600536811015479 (PMC3120442; doi:10.1107/S1600536811015479)
Supplement: Supplementary file 2 [file e-67-o1315-Isup2.hkl]

# 
# h,k,l, Fc-squared, Fo-squared, sigma(Fo-squared) and status flag 
# 
data_I
_shelx_title ' TELT   IPDS2  -100DEGC' 
_shelx_refln_list_code          4 
_shelx_F_calc_maximum      144.98 
_exptl_crystal_F_000       784.00 
_reflns_d_resolution_high  0.8207 
 
loop_ 
 _symmetry_equiv_pos_as_xyz 
 'x, y, z' 
 '-x, y+1/2, -z' 
 
_cell_length_a     7.5725 
_cell_length_b    27.7907 
_cell_length_c     8.7620 
_cell_angle_alpha  90.000 
_cell_angle_beta   99.884 
_cell_angle_gamma  90.000 
 
_shelx_F_squared_multiplier     1.000 
 
loop_ 
 _refln_index_h 
 _refln_index_k 
 _refln_index_l 
 _refln_F_squared_calc 
 _refln_F_squared_meas 
 _refln_F_squared_sigma 
 _refln_observed_status 
   1   0   0     1251.69     1225.73     35.95 o 
   2   0   0      149.10      130.99     12.18 o 
   3   0   0      662.05      696.84     25.46 o 
   4   0   0      469.63      454.87     12.76 o 
   5   0   0      988.41      956.39     20.77 o 
   6   0   0      425.93      413.19     12.79 o 
   7   0   0       33.61       42.47     12.13 o 
   8   0   0        2.83       -3.66     18.25 o 
   9   0   0       55.45       45.69     25.38 o 
   1   1   0     2951.85     2791.13     61.41 o 
   2   1   0      414.00      390.52      9.86 o 
   3   1   0     9990.19     9813.69    182.43 o 
   4   1   0      539.78      561.50     13.18 o 
   5   1   0      113.29      120.40      8.36 o 
   6   1   0      127.41      128.75      8.20 o 
   7   1   0      294.52      290.56      9.96 o 
   8   1   0      171.89      173.38     11.33 o 
   9   1   0      236.92      223.26     16.09 o 
   0   2   0      905.61      877.39     27.51 o 
   1   2   0      486.14      478.90     14.04 o 
   2   2   0      476.49      460.17     10.62 o 
   3   2   0      947.95      946.79     13.98 o 
   4   2   0      514.10      514.05      8.92 o 
   5   2   0      342.70      326.44      8.48 o 
   6   2   0      164.89      161.35      8.77 o 
   7   2   0       85.23       96.17      9.55 o 
   8   2   0      102.49       97.67     11.87 o 
   9   2   0       94.42      109.38     18.97 o 
   1   3   0      294.90      302.40     11.42 o 
   2   3   0     1252.39     1103.77     19.20 o 
   3   3   0      583.61      604.72     11.30 o 
   4   3   0      153.84      156.30      8.07 o 
   5   3   0      690.40      721.89      9.75 o 
   6   3   0      136.12      131.36      8.62 o 
   7   3   0      110.70      107.77     10.71 o 
   8   3   0       63.77       66.75     11.25 o 
   9   3   0      155.81      159.30     16.41 o 
   0   4   0     6757.17     6225.47    145.40 o 
   1   4   0      343.98      366.94     11.72 o 
   2   4   0      979.55     1024.38     26.95 o 
   3   4   0     3769.40     3796.79     68.64 o 
   4   4   0      169.64      180.26      8.68 o 
   5   4   0      225.35      214.62      8.75 o 
   6   4   0      202.77      202.21      9.55 o 
   7   4   0        2.89       14.51     10.10 o 
   8   4   0      159.29      160.25     12.38 o 
   9   4   0       27.71       30.40     21.24 o 
   1   5   0      539.86      570.91     11.81 o 
   2   5   0     4907.74     4838.93    107.66 o 
   3   5   0     1697.62     1796.75     25.43 o 
   4   5   0      742.78      821.57     20.00 o 
   5   5   0       18.08       15.36      8.45 o 
   6   5   0      167.35      174.01      9.93 o 
   7   5   0      406.54      401.74     11.45 o 
   8   5   0       22.15       36.45     12.56 o 
   0   6   0    11719.25    11330.78    262.46 o 
   1   6   0     3295.45     3231.58     65.84 o 
   2   6   0     1473.30     1528.68     41.22 o 
   3   6   0      257.91      255.38      9.08 o 
   4   6   0      131.76      127.07      8.77 o 
   5   6   0       35.05       32.94      8.78 o 
   6   6   0      363.45      360.41     11.09 o 
   7   6   0      353.34      343.81     10.84 o 
   8   6   0       63.32       64.72     13.91 o 
   1   7   0     4053.30     3951.93     79.90 o 
   2   7   0    10981.04    11140.96    213.16 o 
   3   7   0      466.89      481.10     11.36 o 
   4   7   0      303.61      349.85     10.09 o 
   5   7   0      223.58      226.38      9.74 o 
   6   7   0       45.37       43.51      9.88 o 
   7   7   0      208.31      223.33     12.36 o 
   8   7   0       53.24       52.79     12.15 o 
   0   8   0     2652.47     2494.55    433.42 o 
   1   8   0      621.92      517.61     11.88 o 
   2   8   0      872.15      850.62     17.49 o 
   3   8   0       42.66       43.31      7.29 o 
   4   8   0       45.77       45.24      8.80 o 
   5   8   0       46.60       35.42      7.80 o 
   6   8   0       32.43       44.96     10.32 o 
   7   8   0      198.57      203.85     10.37 o 
   8   8   0       18.17       21.83     13.06 o 
   1   9   0      441.48      424.38     12.01 o 
   2   9   0     2302.79     2369.30     50.05 o 
   3   9   0      535.97      549.25      9.07 o 
   4   9   0     1175.16     1169.77     28.54 o 
   5   9   0      311.94      298.34      9.60 o 
   6   9   0      357.44      353.41     10.13 o 
   7   9   0       68.58       67.70     12.18 o 
   8   9   0        9.34       16.85     13.30 o 
   0  10   0     1592.11     1481.07     40.04 o 
   1  10   0     2246.09     2284.02     45.11 o 
   2  10   0     3125.22     3079.49     70.86 o 
   3  10   0     1115.59     1133.71     30.35 o 
   4  10   0      538.99      525.69     10.51 o 
   5  10   0     1056.56     1071.93     23.92 o 
   6  10   0      574.18      576.58     12.93 o 
   7  10   0       41.29       63.21     11.72 o 
   8  10   0       81.87       96.17     13.66 o 
   1  11   0     2804.76     2764.52     39.20 o 
   2  11   0     2779.10     2796.66     53.32 o 
   3  11   0       98.17      104.25      8.16 o 
   4  11   0      149.21      145.12      7.07 o 
   5  11   0      181.77      170.83      9.20 o 
   6  11   0      104.38      109.48     10.31 o 
   7  11   0      212.53      224.52     12.78 o 
   8  11   0      278.86      297.25     14.59 o 
   0  12   0     3074.21     2853.82     63.68 o 
   1  12   0      546.74      567.60     10.90 o 
   2  12   0      281.12      288.20      7.62 o 
   3  12   0      198.16      192.63      7.27 o 
   4  12   0      313.71      303.42      9.44 o 
   5  12   0      381.24      370.54     11.14 o 
   6  12   0     1480.78     1418.29     26.45 o 
   7  12   0      161.76      171.36     12.71 o 
   8  12   0       43.26       33.16     13.77 o 
   1  13   0      203.46      188.00      7.61 o 
   2  13   0      296.77      294.82      7.90 o 
   3  13   0      851.77      871.36     20.94 o 
   4  13   0     1020.77     1038.93     18.14 o 
   5  13   0      634.36      629.11     14.17 o 
   6  13   0       99.08      110.36     11.57 o 
   7  13   0        8.14       20.00      9.25 o 
   8  13   0        9.95       34.69     13.86 o 
   0  14   0      805.84      695.43     26.05 o 
   1  14   0      142.00      131.76      7.32 o 
   2  14   0       21.36       14.94      6.97 o 
   3  14   0      538.28      497.16     12.43 o 
   4  14   0      562.25      555.16     10.15 o 
   5  14   0       60.47       68.80      8.39 o 
   6  14   0       20.97       28.63      8.82 o 
   7  14   0      140.05      129.69     12.96 o 
   8  14   0      149.12      158.93     12.99 o 
   1  15   0      193.55      207.57      7.18 o 
   2  15   0      630.02      637.48     18.77 o 
   3  15   0      302.50      293.40      8.26 o 
   4  15   0      640.57      628.28     12.22 o 
   5  15   0       29.71       35.58      8.28 o 
   6  15   0      172.92      154.62     10.72 o 
   7  15   0        6.26        8.20     12.84 o 
   8  15   0       26.70       54.43     14.36 o 
   0  16   0      460.41      457.12     14.28 o 
   1  16   0       26.18       24.48      6.20 o 
   2  16   0       66.67       61.45      6.35 o 
   3  16   0      370.97      373.38     11.56 o 
   4  16   0      118.58      122.53      7.45 o 
   5  16   0      169.19      182.95      9.57 o 
   6  16   0       62.96       67.84     10.78 o 
   7  16   0       86.61       80.54     10.83 o 
   1  17   0       94.49       94.76      6.10 o 
   2  17   0      197.87      194.61      6.58 o 
   3  17   0      546.55      529.90     12.12 o 
   4  17   0     2328.39     2216.70     43.92 o 
   5  17   0        2.97        5.45      9.01 o 
   6  17   0      107.51      115.08     10.89 o 
   7  17   0       28.13       23.49     11.87 o 
   0  18   0     2204.87     2213.24     62.10 o 
   1  18   0      441.13      446.52     14.02 o 
   2  18   0      168.86      173.98      6.44 o 
   3  18   0      388.13      373.14      8.41 o 
   4  18   0      377.34      364.83      8.76 o 
   5  18   0      251.89      250.73      8.44 o 
   6  18   0      100.44      109.25     10.14 o 
   7  18   0        9.71       13.37     12.17 o 
   1  19   0      219.41      203.34      6.58 o 
   2  19   0      238.27      250.26      7.33 o 
   3  19   0      155.67      154.74      8.07 o 
   4  19   0        0.61        3.58      8.11 o 
   5  19   0       26.93       36.11      8.94 o 
   6  19   0      111.00      103.28     11.39 o 
   7  19   0      165.91      189.92     11.61 o 
   0  20   0       54.88       60.14     10.49 o 
   1  20   0      171.35      173.82      7.13 o 
   2  20   0       16.72       15.66      6.21 o 
   3  20   0       34.04       43.49      7.49 o 
   4  20   0      864.39      796.92     22.26 o 
   5  20   0      153.43      150.14      9.52 o 
   6  20   0      109.07      125.20     11.77 o 
   7  20   0       95.53      113.12     12.88 o 
   1  21   0      606.21      606.76     14.28 o 
   2  21   0      224.28      218.29      8.24 o 
   3  21   0      388.42      381.58      8.08 o 
   4  21   0      162.50      158.51      8.13 o 
   5  21   0       34.60       35.13      9.08 o 
   6  21   0       34.71       30.76     11.07 o 
   7  21   0       33.72       26.24     11.90 o 
   0  22   0       40.50       45.24      9.49 o 
   1  22   0      297.11      291.35      7.84 o 
   2  22   0      975.67      923.20     26.17 o 
   3  22   0       64.87       59.97      6.97 o 
   4  22   0       49.86       52.00      7.12 o 
   5  22   0      116.87      121.47      8.97 o 
   6  22   0        0.17        2.46     12.19 o 
   1  23   0      159.86      153.44      7.02 o 
   2  23   0      717.07      700.65     20.91 o 
   3  23   0      122.14      125.20      8.18 o 
   4  23   0      219.36      210.37      8.02 o 
   5  23   0       27.41       28.09      8.47 o 
   6  23   0       10.81       17.44     12.53 o 
   0  24   0      261.44      250.87     10.33 o 
   1  24   0      157.23      164.73      7.67 o 
   2  24   0      391.44      385.68     11.50 o 
   3  24   0      180.11      169.33      7.58 o 
   4  24   0        7.53        0.18      7.62 o 
   5  24   0       78.78       87.87      9.62 o 
   6  24   0      182.88      168.63     10.51 o 
   1  25   0      165.07      156.30      7.80 o 
   2  25   0       29.30       50.46      7.65 o 
   3  25   0        4.19        5.80      8.28 o 
   4  25   0      126.04      136.59      8.15 o 
   5  25   0       82.77       85.47      9.69 o 
   6  25   0       27.97       25.71     11.01 o 
   0  26   0      143.13      144.57     14.01 o 
   1  26   0      108.69      112.51      8.21 o 
   2  26   0      355.46      369.89     10.41 o 
   3  26   0      173.89      170.50      8.22 o 
   4  26   0       19.83       23.11      8.49 o 
   5  26   0      135.08      135.54      9.23 o 
   1  27   0       36.79       39.54      8.05 o 
   2  27   0      155.61      168.33      8.99 o 
   3  27   0       66.88       72.69      9.42 o 
   4  27   0      103.21      110.97      9.10 o 
   5  27   0       15.72        4.16      9.21 o 
   0  28   0      794.56      827.28     43.08 o 
   1  28   0      171.66      183.82     14.33 o 
   2  28   0      120.17      115.64      8.33 o 
   3  28   0       16.07       13.01      8.51 o 
   4  28   0      184.52      185.31      9.40 o 
   5  28   0       14.67       32.30     11.47 o 
   1  29   0       93.21      102.07     10.26 o 
   2  29   0       96.65      101.23      8.32 o 
   3  29   0       55.11       49.49      9.28 o 
   4  29   0       88.08       91.41     10.60 o 
   0  30   0       43.23       47.71     14.81 o 
   1  30   0       48.85       48.70     11.58 o 
   2  30   0       40.37       34.82      8.80 o 
   3  30   0      215.30      216.68     11.73 o 
   4  30   0       13.23       21.80      9.77 o 
   1  31   0      233.36      260.63      9.32 o 
   2  31   0       80.84       74.67     11.29 o 
   3  31   0       91.06       88.80      9.06 o 
   0  32   0       97.51      102.10     14.71 o 
   1  32   0      149.57      156.89      9.29 o 
   2  32   0       19.55       37.70     10.14 o 
   1  33   0        9.35       13.82     10.07 o 
  -9   0   1       56.31       61.35     19.99 o 
  -8   0   1      211.21      192.97     15.51 o 
  -7   0   1      288.66      265.93     13.65 o 
  -6   0   1      478.10      477.52     16.14 o 
  -5   0   1       57.12       46.34     10.21 o 
  -4   0   1      187.01      177.00     11.66 o 
  -3   0   1     3243.84     3135.68     99.35 o 
  -2   0   1        6.73        4.43     10.90 o 
  -1   0   1     1781.68     1680.18     52.39 o 
   0   0   1    10232.64    11526.55    612.32 o 
   1   0   1    15148.68    14753.00     95.21 o 
   2   0   1     1023.44      999.44     28.79 o 
   3   0   1     2974.64     3000.66     30.55 o 
   4   0   1        0.03        1.60     11.04 o 
   5   0   1      185.20      186.47     12.66 o 
   6   0   1        6.71        9.59     13.14 o 
   7   0   1       19.32       25.67     13.97 o 
   8   0   1       33.70       32.53     18.79 o 
  -9   1   1       55.03       57.94     13.19 o 
  -8   1   1       68.92       70.52     11.83 o 
  -7   1   1      148.75      145.06      9.55 o 
  -6   1   1      774.25      751.71     12.12 o 
  -5   1   1      678.48      652.24      9.24 o 
  -4   1   1     1384.72     1325.02     17.82 o 
  -3   1   1     4823.91     4864.31     39.58 o 
  -2   1   1      652.95      614.95     11.20 o 
  -1   1   1      611.83      534.07     14.94 o 
   0   1   1     2730.90     2813.25     47.67 o 
   1   1   1     2515.77     2578.41     39.44 o 
   2   1   1      565.46      539.08     11.04 o 
   3   1   1     3795.09     3826.98     65.26 o 
   4   1   1     1599.47     1651.05     28.21 o 
   5   1   1      175.71      182.78      9.60 o 
   6   1   1      135.72      135.66      9.96 o 
   7   1   1        0.94        6.66     10.36 o 
   8   1   1       77.40       86.08     11.41 o 
  -9   2   1      139.23      153.19     14.35 o 
  -8   2   1       82.41       94.44     12.12 o 
  -7   2   1      258.84      243.59     10.02 o 
  -6   2   1      195.92      190.30      8.42 o 
  -5   2   1      213.45      193.90      8.17 o 
  -4   2   1       46.80       40.61      7.59 o 
  -3   2   1     1555.34     1543.34     33.45 o 
  -2   2   1      457.27      453.60     10.59 o 
  -1   2   1      414.19      433.37     15.24 o 
   0   2   1       45.90       50.05     10.68 o 
   1   2   1       22.82       19.77     12.47 o 
   2   2   1     4688.16     4619.79    107.77 o 
   3   2   1       58.90       57.06      8.10 o 
   4   2   1       99.99       93.34      7.38 o 
   5   2   1      339.88      349.16      8.50 o 
   6   2   1      682.35      677.98     11.62 o 
   7   2   1      443.52      440.80     11.73 o 
   8   2   1       16.48       24.63     12.86 o 
  -9   3   1       25.92       29.76     16.00 o 
  -8   3   1       23.60       19.61     12.55 o 
  -7   3   1      466.70      463.40     11.06 o 
  -6   3   1      453.81      433.79     10.28 o 
  -5   3   1      645.02      636.12     12.47 o 
  -4   3   1      714.70      719.38     13.40 o 
  -3   3   1     2847.19     2720.26     79.69 o 
  -2   3   1      614.84      567.44     10.68 o 
  -1   3   1     5883.60     5698.11    127.59 o 
   0   3   1       26.55       32.88     10.60 o 
   1   3   1      303.02      287.74     11.35 o 
   2   3   1      351.65      344.45      9.04 o 
   3   3   1      256.61      261.65      9.00 o 
   4   3   1      358.03      372.81      9.10 o 
   5   3   1       24.85       26.78      8.04 o 
   6   3   1        6.26       15.54      8.82 o 
   7   3   1      101.15      109.47     11.04 o 
   8   3   1       14.70       19.26     12.77 o 
  -9   4   1       35.87       38.11     15.35 o 
  -8   4   1      338.68      347.54     13.26 o 
  -7   4   1       49.47       42.35     10.47 o 
  -6   4   1      224.15      219.37      8.96 o 
  -5   4   1      321.94      311.76      9.15 o 
  -4   4   1      347.49      360.01     10.33 o 
  -3   4   1     3376.17     3321.70     45.49 o 
  -2   4   1      239.58      199.64     10.55 o 
  -1   4   1      556.14      563.21     19.54 o 
   0   4   1     5055.00     5052.12    144.02 o 
   1   4   1     4996.01     4833.80    112.69 o 
   2   4   1      366.67      386.49      9.28 o 
   3   4   1      147.79      137.72      7.98 o 
   4   4   1      414.41      411.83      9.61 o 
   5   4   1       86.05       90.07      8.72 o 
   6   4   1      133.75      135.64      9.15 o 
   7   4   1      450.88      463.95     12.37 o 
   8   4   1      105.58      118.27     12.63 o 
  -9   5   1       42.99       58.84     16.15 o 
  -8   5   1       42.18       42.25     12.11 o 
  -7   5   1      557.25      571.47     15.86 o 
  -6   5   1        6.21       16.83      9.88 o 
  -5   5   1       70.11       72.31      9.46 o 
  -4   5   1       67.02       83.00      9.18 o 
  -3   5   1     4313.25     4095.97     60.36 o 
  -2   5   1     2741.45     2656.54     32.03 o 
  -1   5   1      218.62      218.66      8.61 o 
   0   5   1     8911.72     9160.97    320.72 o 
   1   5   1      740.12      700.46     16.56 o 
   2   5   1     1099.22     1115.44     26.21 o 
   3   5   1      917.45      907.91     23.75 o 
   4   5   1      707.23      714.48     16.44 o 
   5   5   1      551.55      561.95      9.97 o 
   6   5   1      130.77      132.02      9.50 o 
   7   5   1      144.01      160.30     10.61 o 
   8   5   1      188.65      189.90     13.23 o 
  -9   6   1       53.92       45.43     17.12 o 
  -8   6   1       16.20       19.86     11.65 o 
  -7   6   1      610.36      571.76     16.67 o 
  -6   6   1      197.26      195.93     10.45 o 
  -5   6   1      564.69      538.08     10.63 o 
  -4   6   1      168.76      178.49      8.32 o 
  -3   6   1      215.06      218.84      8.91 o 
  -2   6   1    11437.18    10944.61    203.36 o 
  -1   6   1     4418.02     3980.53    105.65 o 
   0   6   1     4601.54     4419.08    145.33 o 
   1   6   1     6181.42     6205.19    120.72 o 
   2   6   1     1270.44     1254.53     18.50 o 
   3   6   1     1017.45      952.95     21.21 o 
   4   6   1      542.94      575.84      9.99 o 
   5   6   1      252.04      262.32      9.04 o 
   6   6   1      216.90      225.19      9.18 o 
   7   6   1      130.90      133.09     12.29 o 
   8   6   1       15.31       15.45     11.48 o 
  -8   7   1       13.96       17.79     13.08 o 
  -7   7   1      123.65      137.82     11.43 o 
  -6   7   1      245.19      213.29      9.16 o 
  -5   7   1       57.70       55.42      7.89 o 
  -4   7   1      173.85      192.67      8.39 o 
  -3   7   1      211.36      231.44      9.59 o 
  -2   7   1     3888.22     3930.71     76.00 o 
  -1   7   1      848.82      791.83     12.18 o 
   0   7   1      303.69      306.40     28.81 o 
   1   7   1     3993.55     3896.77     87.06 o 
   2   7   1       34.50       44.31      7.58 o 
   3   7   1      331.66      365.04      9.17 o 
   4   7   1      123.82      131.15      7.48 o 
   5   7   1      161.67      164.33      7.85 o 
   6   7   1      154.08      142.83      8.42 o 
   7   7   1       20.10       18.88     11.55 o 
   8   7   1       63.56       61.99     13.36 o 
  -8   8   1       48.73       52.98     11.95 o 
  -7   8   1       24.24       23.48     11.59 o 
  -6   8   1       47.93       47.92     10.31 o 
  -5   8   1      259.09      258.46      9.28 o 
  -4   8   1       13.39       17.05      8.20 o 
  -3   8   1      569.76      576.64     10.09 o 
  -2   8   1     3228.75     3398.32     53.67 o 
  -1   8   1     3484.00     3400.29     60.91 o 
   0   8   1     1445.70     1425.92     37.54 o 
   1   8   1     1881.37     1808.14     46.68 o 
   2   8   1     1305.86     1398.61     26.16 o 
   3   8   1     2169.52     2155.71     53.34 o 
   4   8   1      122.32      109.49      8.02 o 
   5   8   1      252.77      252.27      8.81 o 
   6   8   1       82.53       95.86      9.82 o 
   7   8   1      154.42      154.23     12.60 o 
   8   8   1        3.74       12.06     13.47 o 
  -8   9   1       30.23       40.53     11.81 o 
  -7   9   1        7.99       10.86     10.76 o 
  -6   9   1      414.84      412.81     11.36 o 
  -5   9   1      295.22      281.48      9.26 o 
  -4   9   1      566.45      541.37     10.96 o 
  -3   9   1      677.94      656.71     15.98 o 
  -2   9   1     2408.40     2447.53     48.21 o 
  -1   9   1      218.47      227.76      7.91 o 
   0   9   1     1661.75     1704.24     52.77 o 
   1   9   1      130.38      139.93      6.53 o 
   2   9   1      549.02      530.32     10.25 o 
   3   9   1      358.41      375.04     11.91 o 
   4   9   1      122.18      113.47      7.01 o 
   5   9   1      801.45      793.89     17.33 o 
   6   9   1       50.67       61.32      9.08 o 
   7   9   1       17.87       25.09     12.19 o 
   8   9   1       42.43       52.52     14.54 o 
  -8  10   1       44.39       44.51     13.39 o 
  -7  10   1      140.03      150.34     11.14 o 
  -6  10   1      112.01       99.44     10.93 o 
  -5  10   1      288.63      267.49      9.42 o 
  -4  10   1     1682.81     1595.11     27.98 o 
  -3  10   1      173.37      161.00      7.75 o 
  -2  10   1     3691.56     3709.63     44.66 o 
  -1  10   1     1827.53     1788.32     37.63 o 
   0  10   1        5.96        5.83      7.06 o 
   1  10   1      791.85      803.17     13.44 o 
   2  10   1     2354.51     2448.86     49.74 o 
   3  10   1     1551.12     1470.25     30.65 o 
   4  10   1      356.78      386.80      9.92 o 
   5  10   1      524.88      522.04     16.24 o 
   6  10   1       20.26       26.96      9.00 o 
   7  10   1      161.44      168.97     10.57 o 
   8  10   1      233.68      236.25     16.49 o 
  -8  11   1       71.42       67.35     13.65 o 
  -7  11   1      527.38      516.96     12.12 o 
  -6  11   1      215.85      205.89     10.90 o 
  -5  11   1     1788.08     1699.53     31.98 o 
  -4  11   1      303.29      304.10     11.79 o 
  -3  11   1       57.94       61.02      6.88 o 
  -2  11   1      364.81      360.77      8.10 o 
  -1  11   1     1204.37     1216.39     28.17 o 
   0  11   1      456.76      451.99     13.38 o 
   1  11   1     1083.83     1081.93     23.31 o 
   2  11   1     1316.06     1338.97     27.94 o 
   3  11   1      680.11      629.46     11.03 o 
   4  11   1      437.84      456.56     12.79 o 
   5  11   1      723.75      717.54     21.49 o 
   6  11   1       83.56       72.51      9.97 o 
   7  11   1      265.18      270.09     10.81 o 
   8  11   1       52.99       46.02     16.27 o 
  -8  12   1       10.84       17.92     13.78 o 
  -7  12   1      351.38      335.71     10.81 o 
  -6  12   1      806.71      754.32     12.97 o 
  -5  12   1      305.57      300.21      8.62 o 
  -4  12   1      518.53      507.63     11.07 o 
  -3  12   1      288.75      304.33      9.66 o 
  -2  12   1      106.35      106.90      6.77 o 
  -1  12   1      245.30      236.96      7.12 o 
   0  12   1     1186.80     1152.83     36.40 o 
   1  12   1      651.57      607.44     13.67 o 
   2  12   1      547.12      559.96     14.42 o 
   3  12   1      339.97      329.29      9.86 o 
   4  12   1      294.59      279.63      8.45 o 
   5  12   1      130.73      134.72      8.25 o 
   6  12   1     1376.94     1380.02     35.43 o 
   7  12   1        8.24       11.93     10.42 o 
   8  12   1       57.38       55.21     16.36 o 
  -8  13   1        5.48       11.41     12.47 o 
  -7  13   1       60.17       57.75     10.33 o 
  -6  13   1      228.03      225.00     10.03 o 
  -5  13   1       97.54       96.58      7.78 o 
  -4  13   1     1717.71     1728.94     31.78 o 
  -3  13   1     1001.37      987.42     28.49 o 
  -2  13   1     1141.87     1147.49     18.71 o 
  -1  13   1       76.25       76.28      7.25 o 
   0  13   1      133.02      137.00      6.60 o 
   1  13   1      113.32      119.37      6.29 o 
   2  13   1     1428.14     1518.76     26.69 o 
   3  13   1      136.18      120.40      6.99 o 
   4  13   1       43.16       41.52      7.90 o 
   5  13   1      608.10      581.04     18.80 o 
   6  13   1      109.24      102.48      9.64 o 
   7  13   1       58.14       65.13     10.06 o 
   8  13   1       44.64       61.93     16.43 o 
  -8  14   1       36.35       41.52     11.36 o 
  -7  14   1       46.24       62.12     16.99 o 
  -6  14   1      200.78      189.41      8.74 o 
  -5  14   1      984.86      898.60     13.81 o 
  -4  14   1      337.41      327.25      8.54 o 
  -3  14   1      527.36      526.58      9.58 o 
  -2  14   1       28.22       30.11      7.04 o 
  -1  14   1      168.38      161.72      7.04 o 
   0  14   1      683.35      697.10     21.76 o 
   1  14   1     1018.12     1029.38     27.16 o 
   2  14   1     1137.35     1115.47     21.14 o 
   3  14   1     1077.20     1073.03     28.63 o 
   4  14   1      202.36      217.50      7.81 o 
   5  14   1      743.60      711.08     17.57 o 
   6  14   1       39.87       41.73     10.18 o 
   7  14   1      100.44      115.31     11.17 o 
   8  14   1      106.70      107.56     14.82 o 
  -8  15   1       84.48       83.69     11.81 o 
  -7  15   1       29.78       28.19     11.54 o 
  -6  15   1       83.04       74.20      9.30 o 
  -5  15   1      137.67      128.86      9.74 o 
  -4  15   1      119.25      120.77      7.91 o 
  -3  15   1      378.28      385.54      8.71 o 
  -2  15   1      498.03      505.42      7.49 o 
  -1  15   1      330.27      310.16      7.45 o 
   0  15   1       40.31       35.43      6.95 o 
   1  15   1      312.63      341.43      7.84 o 
   2  15   1       58.55       59.31      6.41 o 
   3  15   1      183.97      178.98      7.60 o 
   4  15   1      612.04      600.55     10.45 o 
   5  15   1      321.35      304.47      9.57 o 
   6  15   1      197.76      199.25      9.85 o 
   7  15   1        0.52       34.26     13.23 o 
  -8  16   1        3.19       -3.00     14.32 o 
  -7  16   1        7.83       16.98     11.34 o 
  -6  16   1       60.18       55.19      9.35 o 
  -5  16   1       39.65       45.95      8.85 o 
  -4  16   1      290.17      304.45      8.11 o 
  -3  16   1       29.86       26.21      7.24 o 
  -2  16   1      614.19      666.73     14.88 o 
  -1  16   1      114.10      114.87      5.97 o 
   0  16   1      898.28      916.96     24.61 o 
   1  16   1       46.26       54.13      5.84 o 
   2  16   1       93.31       99.75      6.56 o 
   3  16   1       81.70       92.78      7.39 o 
   4  16   1      212.71      205.87      7.85 o 
   5  16   1      358.73      361.76      9.73 o 
   6  16   1       98.04       89.57      9.29 o 
   7  16   1      122.62      104.72     15.43 o 
  -7  17   1        5.86       27.27     11.76 o 
  -6  17   1       68.24       63.66     10.21 o 
  -5  17   1      976.84      907.70     16.81 o 
  -4  17   1      251.97      246.55      8.35 o 
  -3  17   1      296.85      285.38      8.29 o 
  -2  17   1      217.29      231.37      6.95 o 
  -1  17   1      187.05      189.77      7.45 o 
   0  17   1     1693.65     1698.84     46.09 o 
   1  17   1       48.66       58.27      5.74 o 
   2  17   1      106.49      112.90      6.59 o 
   3  17   1      499.55      505.35     10.48 o 
   4  17   1       17.93       20.34      7.22 o 
   5  17   1      286.91      289.42      8.87 o 
   6  17   1      109.98      108.52      8.78 o 
   7  17   1       20.29       28.35     19.39 o 
  -7  18   1       16.97       15.47     13.22 o 
  -6  18   1      458.73      433.21     10.12 o 
  -5  18   1       90.26       75.21      9.73 o 
  -4  18   1       50.56       51.79      7.83 o 
  -3  18   1     1123.16     1111.04     29.60 o 
  -2  18   1       94.64       87.80      7.28 o 
  -1  18   1      751.80      741.85     17.27 o 
   0  18   1      650.66      683.40     18.30 o 
   1  18   1      281.26      280.13      7.18 o 
   2  18   1       84.12       92.18      6.56 o 
   3  18   1     1427.70     1376.28     31.32 o 
   4  18   1      495.66      486.74     12.94 o 
   5  18   1      335.49      335.09      9.02 o 
   6  18   1       35.17       41.20      8.80 o 
   7  18   1        1.14        8.03     15.99 o 
  -7  19   1       21.90       28.90     13.66 o 
  -6  19   1      481.65      491.47     11.31 o 
  -5  19   1      242.83      219.35      9.59 o 
  -4  19   1      398.05      371.59     10.30 o 
  -3  19   1       94.02      109.25      7.08 o 
  -2  19   1      208.95      209.65      7.63 o 
  -1  19   1      190.18      187.06      7.98 o 
   0  19   1      148.39      152.25      6.63 o 
   1  19   1      169.31      167.20      6.38 o 
   2  19   1      178.65      178.19      6.84 o 
   3  19   1      387.85      373.73      8.26 o 
   4  19   1       10.22       16.96      8.44 o 
   5  19   1      206.93      209.13     10.26 o 
   6  19   1       42.60       60.28     10.45 o 
   7  19   1       66.95       74.64     14.16 o 
  -7  20   1       33.60       47.76     11.53 o 
  -6  20   1       70.62       82.73      9.94 o 
  -5  20   1      152.72      160.18      9.44 o 
  -4  20   1       82.17       80.36      8.18 o 
  -3  20   1       82.18       90.27      8.12 o 
  -2  20   1      405.72      383.68      9.42 o 
  -1  20   1       70.21       68.62      6.98 o 
   0  20   1       70.60       71.98      6.99 o 
   1  20   1       24.97       17.55      6.16 o 
   2  20   1      462.36      437.66      8.01 o 
   3  20   1      137.49      130.72      7.09 o 
   4  20   1     1049.63     1007.85     15.63 o 
   5  20   1      125.68      134.58      9.57 o 
   6  20   1       70.24       59.35      9.83 o 
   7  20   1      143.24      161.26     15.37 o 
  -7  21   1       45.84       51.01     11.56 o 
  -6  21   1      109.27      129.26     10.76 o 
  -5  21   1      242.60      248.81      9.76 o 
  -4  21   1      121.71      127.59      8.67 o 
  -3  21   1      438.41      425.45     11.10 o 
  -2  21   1      136.80      143.66      8.14 o 
  -1  21   1      248.02      224.93      7.35 o 
   0  21   1      156.62      157.29      6.86 o 
   1  21   1      444.51      422.25     10.26 o 
   2  21   1        0.95        2.54      7.43 o 
   3  21   1      158.88      153.55      8.84 o 
   4  21   1      142.31      147.99     11.62 o 
   5  21   1      174.92      196.00     11.06 o 
   6  21   1       79.16       98.37      9.95 o 
  -7  22   1        9.36       14.88     20.89 o 
  -6  22   1       34.93       36.68     10.84 o 
  -5  22   1      363.11      356.44      9.88 o 
  -4  22   1       20.14       23.81      7.75 o 
  -3  22   1       64.55       68.22      7.15 o 
  -2  22   1      758.76      715.17     21.41 o 
  -1  22   1       42.05       53.61      7.09 o 
   0  22   1       29.02       31.84      6.41 o 
   1  22   1      246.01      248.08      8.72 o 
   2  22   1      832.49      815.72     20.26 o 
   3  22   1      190.21      177.77      8.64 o 
   4  22   1      134.41      133.43      8.25 o 
   5  22   1       43.61       44.91      9.70 o 
   6  22   1       95.41      103.80     10.23 o 
  -6  23   1       12.15       23.11     10.19 o 
  -5  23   1       38.43       31.56     10.31 o 
  -4  23   1      421.06      386.97     10.88 o 
  -3  23   1       68.29       77.11      7.60 o 
  -2  23   1      443.05      411.53      8.94 o 
  -1  23   1      363.49      335.02     14.05 o 
   0  23   1       15.66       20.55      7.22 o 
   1  23   1      346.98      340.50      9.51 o 
   2  23   1      137.93      127.25      6.36 o 
   3  23   1       58.64       61.56      6.71 o 
   4  23   1       24.77       18.76      7.54 o 
   5  23   1        9.01       17.83     10.78 o 
   6  23   1       31.74       19.08     11.35 o 
  -6  24   1       66.23       45.01     10.04 o 
  -5  24   1       22.66       23.61      9.47 o 
  -4  24   1        1.37        5.26      7.83 o 
  -3  24   1       43.93       67.99      8.17 o 
  -2  24   1      312.29      291.48     16.10 o 
  -1  24   1       59.32       65.77      7.07 o 
   0  24   1      495.85      484.97     16.15 o 
   1  24   1       58.71       80.49      8.44 o 
   2  24   1      111.03      117.86      8.15 o 
   3  24   1      135.15      139.27      7.61 o 
   4  24   1      193.14      213.88     10.38 o 
   5  24   1       16.55       16.67      9.19 o 
   6  24   1        0.24        7.85     12.68 o 
  -6  25   1      149.05      142.14     11.70 o 
  -5  25   1       11.00        5.95      9.17 o 
  -4  25   1      299.49      279.41      9.53 o 
  -3  25   1      232.68      229.40      9.60 o 
  -2  25   1        2.98        4.48      8.02 o 
  -1  25   1       65.65       75.19      7.30 o 
   0  25   1       69.00       84.91      7.31 o 
   1  25   1       95.11      108.60      8.10 o 
   2  25   1      198.45      206.70      8.61 o 
   3  25   1      455.67      441.92     10.37 o 
   4  25   1       46.80       44.49      8.19 o 
   5  25   1        5.13       22.05     11.56 o 
  -5  26   1       14.43       14.44      9.20 o 
  -4  26   1      180.83      179.00      8.32 o 
  -3  26   1      247.87      265.67     12.64 o 
  -2  26   1      208.59      218.96     10.05 o 
  -1  26   1      326.88      317.16     10.30 o 
   0  26   1      192.59      193.13      7.86 o 
   1  26   1      335.13      333.89     12.12 o 
   2  26   1      305.50      311.21     10.32 o 
   3  26   1       84.40       89.86     10.14 o 
   4  26   1       48.37       65.56     10.52 o 
   5  26   1       28.60       41.85     10.18 o 
  -5  27   1        1.13        7.83     12.00 o 
  -4  27   1       38.80       33.14      9.99 o 
  -3  27   1      138.13      146.77      9.14 o 
  -2  27   1      253.98      255.26     12.89 o 
  -1  27   1      354.06      355.27     13.23 o 
   0  27   1      242.13      240.58      9.11 o 
   1  27   1      227.48      242.99      9.38 o 
   2  27   1       47.88       73.45      9.44 o 
   3  27   1       18.94       21.97      8.83 o 
   4  27   1        6.36       11.91      9.44 o 
   5  27   1      213.59      200.65     10.75 o 
  -5  28   1       23.97       21.31     11.49 o 
  -4  28   1       51.65       51.62      9.01 o 
  -3  28   1      373.53      349.67     10.03 o 
  -2  28   1      178.45      188.61      9.01 o 
  -1  28   1       73.27       87.57      8.80 o 
   0  28   1      310.75      305.81     10.90 o 
   1  28   1       29.15       26.78      8.19 o 
   2  28   1      307.08      293.04      9.50 o 
   3  28   1      175.65      184.81      9.92 o 
   4  28   1      118.50      137.49     12.13 o 
  -4  29   1      266.70      267.77     10.39 o 
  -3  29   1       28.80       43.09      8.32 o 
  -2  29   1       32.48       31.71      7.71 o 
  -1  29   1      147.39      152.80      9.73 o 
   0  29   1      116.34      126.75      8.43 o 
   1  29   1       55.29       69.30      9.04 o 
   2  29   1      223.06      230.09      8.56 o 
   3  29   1      122.19      136.69     10.19 o 
   4  29   1        4.59       10.50     11.44 o 
  -4  30   1       59.13       72.46      9.21 o 
  -3  30   1      154.07      142.91      8.90 o 
  -2  30   1       10.33       27.20      8.72 o 
  -1  30   1       88.73      106.61      9.26 o 
   0  30   1      173.50      179.60     13.54 o 
   1  30   1       86.98       93.18      9.92 o 
   2  30   1       88.75      103.55      9.62 o 
   3  30   1       92.18      112.19      9.91 o 
  -3  31   1        0.24       28.01      9.93 o 
  -2  31   1      100.46      104.65      9.21 o 
  -1  31   1      250.10      273.64     13.41 o 
   0  31   1       56.57       75.01      9.50 o 
   1  31   1      104.92      112.15     10.38 o 
   2  31   1       81.53      101.04     10.53 o 
   3  31   1       64.38       70.53     10.09 o 
  -2  32   1      103.15      114.98     10.80 o 
  -1  32   1      399.62      372.96     10.75 o 
   0  32   1        6.00       17.76     11.15 o 
   1  32   1      267.23      283.46     12.65 o 
   2  32   1       16.66       33.25      9.96 o 
  -2  33   1        2.99       41.79     28.80 o 
  -1  33   1       48.50       57.17      9.63 o 
   0  33   1        5.72       13.10     10.83 o 
   1  33   1       62.52       69.56     10.35 o 
  -9   0   2      235.66      220.10     22.61 o 
  -8   0   2       30.60       36.11     18.00 o 
  -7   0   2       31.82       29.71     12.68 o 
  -6   0   2       55.20       60.64     11.15 o 
  -5   0   2      101.06      115.08     10.48 o 
  -4   0   2     1925.98     1880.68     66.39 o 
  -3   0   2     5302.59     5343.39    178.90 o 
  -2   0   2       91.08       94.85      8.95 o 
  -1   0   2     3401.37     3309.71    123.84 o 
   0   0   2     9973.40    10615.19     52.75 o 
   1   0   2      843.71      786.28     48.95 o 
   2   0   2     1104.73     1144.47     19.78 o 
   3   0   2      357.94      358.04     11.88 o 
   4   0   2      561.89      544.17     14.31 o 
   5   0   2       76.42       68.95     12.85 o 
   6   0   2      218.74      193.32     13.68 o 
   7   0   2       65.04       84.39     15.17 o 
   8   0   2      557.78      547.22     18.84 o 
  -9   1   2       49.61       47.55     15.87 o 
  -8   1   2       55.36       58.31     11.32 o 
  -7   1   2      310.09      318.33      9.78 o 
  -6   1   2      667.78      677.98     13.77 o 
  -5   1   2      126.60      120.43      7.60 o 
  -4   1   2      917.49      942.85     21.42 o 
  -3   1   2       62.99       64.13      7.57 o 
  -2   1   2      719.79      713.37     16.51 o 
  -1   1   2     8318.91     8539.30    179.24 o 
   0   1   2    21018.38    22038.58    506.54 o 
   1   1   2      137.76      101.97     24.94 o 
   2   1   2     1496.81     1574.31     14.59 o 
   3   1   2       27.24       27.64      7.23 o 
   4   1   2     1629.14     1689.53     26.48 o 
   5   1   2      286.33      273.03      9.41 o 
   6   1   2       65.49       76.07      9.50 o 
   7   1   2      294.27      300.18     11.44 o 
   8   1   2        7.83       13.21     12.23 o 
  -9   2   2       18.12       13.59     14.21 o 
  -8   2   2       24.59       24.47     12.32 o 
  -7   2   2       66.12       74.25      9.60 o 
  -6   2   2      531.23      530.84     12.62 o 
  -5   2   2      299.14      295.54      9.10 o 
  -4   2   2      504.09      507.47     13.10 o 
  -3   2   2      403.90      390.91      9.18 o 
  -2   2   2       94.44       73.25      7.28 o 
  -1   2   2     1491.65     1429.12     26.32 o 
   0   2   2     1260.49     1236.43     23.48 o 
   1   2   2     7170.62     7231.34   1127.66 o 
   2   2   2     3880.56     4001.32     53.46 o 
   3   2   2     1200.64     1196.33     16.60 o 
   4   2   2      908.43      908.24     18.88 o 
   5   2   2       41.22       55.28      8.82 o 
   6   2   2       38.85       25.79      9.66 o 
   7   2   2      323.88      318.87     11.73 o 
   8   2   2       64.25       61.96     12.30 o 
  -9   3   2       57.64       56.25     14.60 o 
  -8   3   2      429.80      422.77     14.23 o 
  -7   3   2      178.02      168.23     11.49 o 
  -6   3   2      153.72      160.93      9.48 o 
  -5   3   2      527.04      563.86     18.43 o 
  -4   3   2      380.79      386.18      9.57 o 
  -3   3   2     3016.23     2996.64     65.72 o 
  -2   3   2    10045.82    10305.56    260.63 o 
  -1   3   2     6439.56     6315.06    107.02 o 
   0   3   2     4763.21     4584.73    106.79 o 
   1   3   2     3272.00     3033.69    330.92 o 
   2   3   2     1827.11     1870.02     39.07 o 
   3   3   2       83.83       70.28      8.37 o 
   4   3   2     1113.67     1103.47     24.28 o 
   5   3   2       19.81       23.82      8.08 o 
   6   3   2      369.39      355.00     11.04 o 
   7   3   2      193.00      209.41     11.84 o 
   8   3   2      124.74      119.67     12.99 o 
  -9   4   2       86.43       83.60     13.62 o 
  -8   4   2       45.39       48.91     12.36 o 
  -7   4   2      386.33      392.58     12.39 o 
  -6   4   2      338.86      331.82     10.36 o 
  -5   4   2        9.65       13.10      8.99 o 
  -4   4   2      125.08      129.41      7.54 o 
  -3   4   2     1203.48     1309.81     44.15 o 
  -2   4   2      895.70      826.50     37.43 o 
  -1   4   2      806.88      816.64     17.29 o 
   0   4   2     3630.62     3641.46     96.81 o 
   1   4   2     5408.67     5345.09     94.89 o 
   2   4   2      482.02      487.93      8.61 o 
   3   4   2      432.76      435.27      8.74 o 
   4   4   2      316.91      320.93      8.83 o 
   5   4   2      135.02      129.53      8.36 o 
   6   4   2      137.29      132.15     10.46 o 
   7   4   2       10.81       21.18     11.34 o 
   8   4   2       53.97       70.79     12.87 o 
  -9   5   2       63.78       53.88     14.24 o 
  -8   5   2       56.97       61.36     11.46 o 
  -7   5   2      691.13      711.03     22.28 o 
  -6   5   2       23.33       24.93      9.59 o 
  -5   5   2      291.96      289.06     10.24 o 
  -4   5   2      183.17      198.05     12.57 o 
  -3   5   2     1775.43     1840.10     46.63 o 
  -2   5   2      203.93      230.06     22.10 o 
  -1   5   2     2660.84     2624.69     71.75 o 
   0   5   2     7178.96     7259.33    218.61 o 
   1   5   2     1359.02     1297.32     25.90 o 
   2   5   2      114.14      111.77      8.58 o 
   3   5   2      120.49      117.35      8.45 o 
   4   5   2     1058.46     1049.78     19.97 o 
   5   5   2      386.69      391.30     10.40 o 
   6   5   2      464.82      470.13     11.38 o 
   7   5   2      327.00      331.02     11.95 o 
   8   5   2       38.87       41.05     12.95 o 
  -9   6   2       22.66       20.68     13.88 o 
  -8   6   2       93.80       81.80     11.15 o 
  -7   6   2       58.52       54.38     10.64 o 
  -6   6   2        8.53        5.42      8.90 o 
  -5   6   2     1130.52     1127.21     37.75 o 
  -4   6   2        3.00        0.90      7.45 o 
  -3   6   2     1113.81     1089.58     26.92 o 
  -2   6   2      383.13      405.71      9.75 o 
  -1   6   2      388.53      391.51     10.51 o 
   0   6   2     1032.06     1073.02     28.41 o 
   1   6   2      995.67     1072.08     22.88 o 
   2   6   2      331.09      347.52      9.33 o 
   3   6   2      988.42     1033.76     16.65 o 
   4   6   2       97.35       93.25      7.92 o 
   5   6   2      639.27      627.11     10.31 o 
   6   6   2       32.61       32.94      9.35 o 
   7   6   2       90.75       81.95     10.33 o 
   8   6   2       62.71       71.56     13.52 o 
  -9   7   2       26.00       37.67     12.92 o 
  -8   7   2       53.57       48.39     12.20 o 
  -7   7   2      151.07      164.49     11.29 o 
  -6   7   2      392.11      400.79     14.89 o 
  -5   7   2       87.85       86.90      9.65 o 
  -4   7   2      119.57      119.45      8.96 o 
  -3   7   2      576.47      606.17     12.99 o 
  -2   7   2     1133.12     1069.52     43.86 o 
  -1   7   2     1839.65     1995.52     62.37 o 
   0   7   2     4932.86     5178.47    143.73 o 
   1   7   2     3661.74     3767.29     86.00 o 
   2   7   2      477.80      496.33     12.91 o 
   3   7   2     1204.20     1251.10     21.96 o 
   4   7   2      357.71      366.08     10.01 o 
   5   7   2       62.20       75.93      9.50 o 
   6   7   2      371.94      370.12     11.22 o 
   7   7   2       14.40       26.94     11.16 o 
   8   7   2        5.75       13.68     13.23 o 
  -8   8   2       17.52       19.54     12.21 o 
  -7   8   2       80.70       96.49     12.93 o 
  -6   8   2      262.77      251.09     10.85 o 
  -5   8   2       85.14       79.01      9.46 o 
  -4   8   2       83.71       83.53      8.86 o 
  -3   8   2     1393.40     1400.13     42.37 o 
  -2   8   2     4622.36     4678.50    143.18 o 
  -1   8   2     2619.50     2581.79     73.70 o 
   0   8   2       61.11       56.17      7.34 o 
   1   8   2     2731.60     2665.97     75.51 o 
   2   8   2     2132.59     2247.12     40.70 o 
   3   8   2     2371.82     2441.93     37.36 o 
   4   8   2      213.74      216.85      9.62 o 
   5   8   2      895.34      868.78     15.95 o 
   6   8   2      792.22      763.14     15.65 o 
   7   8   2       18.78       15.96     10.64 o 
   8   8   2       13.32        6.96     13.39 o 
  -8   9   2        7.53       24.34     12.43 o 
  -7   9   2      462.29      478.12     16.70 o 
  -6   9   2      627.85      584.87     11.31 o 
  -5   9   2       58.10       62.75     10.46 o 
  -4   9   2      175.24      153.55      9.15 o 
  -3   9   2     3877.60     4068.29    130.21 o 
  -2   9   2      504.18      565.12     11.45 o 
  -1   9   2     1760.83     1897.81     62.25 o 
   0   9   2     4816.82     4890.08    165.43 o 
   1   9   2     1208.51     1141.97     25.45 o 
   2   9   2     1747.16     1804.34     40.41 o 
   3   9   2      847.74      848.87     16.22 o 
   4   9   2       59.74       60.76      9.14 o 
   5   9   2      424.62      436.49      9.38 o 
   6   9   2      325.22      327.20      9.84 o 
   7   9   2       82.09       78.72     10.45 o 
   8   9   2       59.18       67.49     13.88 o 
  -8  10   2        2.52       12.76     11.31 o 
  -7  10   2      385.30      380.23     16.77 o 
  -6  10   2      152.53      161.02     11.84 o 
  -5  10   2     1008.28     1013.28     19.95 o 
  -4  10   2      103.99       96.20     10.06 o 
  -3  10   2     2092.89     2170.52     46.96 o 
  -2  10   2     3022.30     3044.10     76.36 o 
  -1  10   2       93.65       88.50      7.83 o 
   0  10   2     1350.63     1327.92     45.65 o 
   1  10   2     1258.29     1338.79     34.05 o 
   2  10   2      345.12      337.98      8.12 o 
   3  10   2     1549.07     1536.92     30.60 o 
   4  10   2      177.88      171.02      8.11 o 
   5  10   2      153.60      144.81      9.95 o 
   6  10   2      604.68      574.13     14.03 o 
   7  10   2       52.55       54.04     11.13 o 
   8  10   2      266.96      282.37     14.85 o 
  -8  11   2       12.01       15.70     12.99 o 
  -7  11   2      240.15      249.04     11.31 o 
  -6  11   2       16.14       11.09     11.60 o 
  -5  11   2      731.08      708.00     12.13 o 
  -4  11   2      327.34      280.41     16.68 o 
  -3  11   2      481.45      466.72     15.48 o 
  -2  11   2      331.10      326.26     12.87 o 
  -1  11   2       97.00       94.96      7.91 o 
   0  11   2      748.87      801.78     27.52 o 
   1  11   2       18.99       29.58      7.22 o 
   2  11   2      169.61      186.98      7.54 o 
   3  11   2      319.45      317.27      9.67 o 
   4  11   2       71.43       72.23      8.39 o 
   5  11   2       50.32       52.31      9.05 o 
   6  11   2      121.39      121.09      9.45 o 
   7  11   2      117.77      121.43     12.67 o 
   8  11   2       44.58       44.69     12.70 o 
  -8  12   2      158.96      165.41     14.00 o 
  -7  12   2       40.41       42.21      9.11 o 
  -6  12   2      850.33      803.42     21.34 o 
  -5  12   2       75.22       78.98      9.57 o 
  -4  12   2      617.11      620.70     11.73 o 
  -3  12   2        6.96        3.90      8.58 o 
  -2  12   2     1681.93     1816.19     49.15 o 
  -1  12   2       20.63       21.04      7.62 o 
   0  12   2      204.83      195.89      6.82 o 
   1  12   2      773.49      846.25     18.33 o 
   2  12   2      920.57      972.38     20.94 o 
   3  12   2       88.34       73.70      6.77 o 
   4  12   2       29.67       42.13      7.84 o 
   5  12   2      444.44      447.04     12.56 o 
   6  12   2      144.80      159.91     10.66 o 
   7  12   2        5.65        6.97     11.07 o 
   8  12   2      110.06      111.40     14.75 o 
  -8  13   2       41.19       54.70     14.60 o 
  -7  13   2       49.18       49.06      9.21 o 
  -6  13   2      238.41      216.15     10.99 o 
  -5  13   2       42.48       35.03      9.53 o 
  -4  13   2       70.26       67.49      8.02 o 
  -3  13   2     1950.53     2072.96     62.86 o 
  -2  13   2      354.27      359.80      9.02 o 
  -1  13   2      402.11      399.92     11.37 o 
   0  13   2      756.17      840.90     23.28 o 
   1  13   2      241.89      265.53      8.18 o 
   2  13   2      322.46      345.46      8.33 o 
   3  13   2     1367.40     1412.89     28.58 o 
   4  13   2      325.49      325.14      9.38 o 
   5  13   2       39.16       45.90      9.13 o 
   6  13   2      148.18      136.37     11.04 o 
   7  13   2       14.16       13.61     10.56 o 
  -8  14   2       12.72       23.22     14.03 o 
  -7  14   2       11.98       14.42      8.92 o 
  -6  14   2      175.83      168.34     11.03 o 
  -5  14   2      161.99      161.38     10.21 o 
  -4  14   2      614.15      616.46     25.83 o 
  -3  14   2      140.33      151.40      7.91 o 
  -2  14   2      238.44      232.80     11.17 o 
  -1  14   2       75.36       80.93      6.47 o 
   0  14   2      604.68      624.05     16.93 o 
   1  14   2      974.22      960.52     22.97 o 
   2  14   2     1164.06     1245.90     37.06 o 
   3  14   2      279.83      293.14      8.13 o 
   4  14   2      758.52      800.54     19.62 o 
   5  14   2      290.56      284.74      9.83 o 
   6  14   2      113.12      114.50     11.40 o 
   7  14   2      285.80      276.46     11.80 o 
  -8  15   2      145.30      155.60     12.91 o 
  -7  15   2       74.84       64.70      9.84 o 
  -6  15   2       24.85       25.43      9.86 o 
  -5  15   2      121.87      119.08      9.51 o 
  -4  15   2        8.84       16.65      8.39 o 
  -3  15   2      543.29      524.77     15.70 o 
  -2  15   2      265.05      257.60      8.79 o 
  -1  15   2     1768.57     1778.32     43.80 o 
   0  15   2      402.50      378.87      8.16 o 
   1  15   2      460.73      466.95      9.50 o 
   2  15   2      366.02      376.08     13.01 o 
   3  15   2      960.30      976.21     30.14 o 
   4  15   2      686.76      691.61     15.11 o 
   5  15   2      498.19      511.30     10.43 o 
   6  15   2       94.05      105.64     11.22 o 
   7  15   2       89.81       85.46     10.73 o 
  -8  16   2       13.55       27.55     13.22 o 
  -7  16   2       37.63       32.21      9.90 o 
  -6  16   2        6.74        3.34      9.76 o 
  -5  16   2       81.80       78.07     10.13 o 
  -4  16   2      236.36      215.80      9.70 o 
  -3  16   2      114.49      117.09      7.64 o 
  -2  16   2      209.28      216.04      7.80 o 
  -1  16   2      417.62      420.45     12.07 o 
   0  16   2       29.30       32.47      6.21 o 
   1  16   2       72.22       82.19      6.66 o 
   2  16   2      176.26      167.37      6.71 o 
   3  16   2       56.70       55.92      7.93 o 
   4  16   2      222.67      231.78     10.28 o 
   5  16   2      146.33      156.44     10.67 o 
   6  16   2      220.84      212.36     11.00 o 
   7  16   2       65.43       72.16     10.37 o 
  -7  17   2       22.02       24.20     10.93 o 
  -6  17   2      142.79      147.62      9.33 o 
  -5  17   2      253.81      227.40     11.49 o 
  -4  17   2      469.54      451.45     11.94 o 
  -3  17   2       78.06       76.71      6.96 o 
  -2  17   2      207.80      206.82      9.34 o 
  -1  17   2      711.30      693.56     13.10 o 
   0  17   2      719.44      706.29     21.84 o 
   1  17   2      254.92      245.64      7.93 o 
   2  17   2       35.97       30.81      7.62 o 
   3  17   2      391.11      405.95      9.10 o 
   4  17   2      196.40      215.51      8.91 o 
   5  17   2      202.12      205.77      9.77 o 
   6  17   2      108.27      135.40     10.38 o 
   7  17   2      110.13      110.52     12.30 o 
  -7  18   2        3.51        1.30     10.97 o 
  -6  18   2      245.63      227.15     11.16 o 
  -5  18   2      378.92      371.43     13.33 o 
  -4  18   2      201.77      186.49      8.98 o 
  -3  18   2      394.40      387.91      9.28 o 
  -2  18   2       33.37       36.91      7.14 o 
  -1  18   2       45.85       43.61      5.76 o 
   0  18   2       16.06       15.89      6.39 o 
   1  18   2      240.85      233.57      6.66 o 
   2  18   2      121.98      116.63      7.34 o 
   3  18   2      105.47      109.52      7.86 o 
   4  18   2      795.57      765.80     13.29 o 
   5  18   2       12.49       16.00      9.98 o 
   6  18   2      102.44      123.10     11.80 o 
   7  18   2       41.80       41.20     12.51 o 
  -7  19   2        0.11      -10.67     11.28 o 
  -6  19   2       48.17       60.50     10.56 o 
  -5  19   2      272.27      242.00      9.93 o 
  -4  19   2       48.52       46.38      8.74 o 
  -3  19   2        7.70        5.72      7.01 o 
  -2  19   2      139.00      134.80      6.44 o 
  -1  19   2      214.62      214.19      6.66 o 
   0  19   2      118.05      112.70      7.45 o 
   1  19   2      338.02      348.71      7.89 o 
   2  19   2       29.08       29.60      7.04 o 
   3  19   2      235.69      227.05      7.84 o 
   4  19   2      393.00      371.59      9.00 o 
   5  19   2      301.48      306.24     13.10 o 
   6  19   2       68.51       77.46     10.91 o 
   7  19   2       10.00       14.41     14.00 o 
  -7  20   2       38.89       43.59     10.71 o 
  -6  20   2        2.94        6.11      9.03 o 
  -5  20   2      113.19      120.82      9.40 o 
  -4  20   2       36.49       36.17      7.49 o 
  -3  20   2      265.36      258.13     11.89 o 
  -2  20   2       16.09       22.63      6.94 o 
  -1  20   2       36.16       40.25      6.55 o 
   0  20   2      118.10      120.12      6.81 o 
   1  20   2       14.56        9.79      6.68 o 
   2  20   2      164.52      159.45      8.29 o 
   3  20   2      519.27      483.97     13.07 o 
   4  20   2      764.94      751.73     15.02 o 
   5  20   2       92.69       78.56     10.50 o 
   6  20   2       41.69       51.62     12.08 o 
  -7  21   2       47.92       65.28     11.19 o 
  -6  21   2       61.84       63.20     10.44 o 
  -5  21   2      367.79      385.62     13.44 o 
  -4  21   2       85.98       94.27      7.66 o 
  -3  21   2      205.36      201.77      7.31 o 
  -2  21   2      183.94      183.91      7.06 o 
  -1  21   2       40.42       49.13      7.41 o 
   0  21   2      147.81      138.55      6.97 o 
   1  21   2      116.08      109.51      7.90 o 
   2  21   2      671.14      634.41     18.70 o 
   3  21   2       26.77       31.78      8.31 o 
   4  21   2      213.25      195.75      9.41 o 
   5  21   2       13.21       24.20     10.16 o 
   6  21   2       12.00        7.27     10.45 o 
  -6  22   2       44.29       37.48     11.59 o 
  -5  22   2        9.91       26.69      9.33 o 
  -4  22   2       53.88       59.51      7.44 o 
  -3  22   2       13.27       14.29      8.29 o 
  -2  22   2      355.47      354.29     12.32 o 
  -1  22   2     1109.99     1098.42     30.86 o 
   0  22   2      360.28      369.33     13.17 o 
   1  22   2      242.74      242.74      8.06 o 
   2  22   2      535.58      531.48     15.13 o 
   3  22   2       42.94       51.14      9.63 o 
   4  22   2       33.14       41.97      8.59 o 
   5  22   2      134.50      140.66     11.16 o 
   6  22   2       30.34       41.26     11.13 o 
  -6  23   2       43.52       30.57     11.42 o 
  -5  23   2       71.74       75.75      9.65 o 
  -4  23   2      328.16      306.95      9.88 o 
  -3  23   2      182.29      179.07      8.36 o 
  -2  23   2      385.16      377.95      9.73 o 
  -1  23   2      133.01      143.70     10.75 o 
   0  23   2       37.61       41.57      6.61 o 
   1  23   2      651.33      645.83     19.73 o 
   2  23   2      172.30      177.56      8.06 o 
   3  23   2       43.07       59.12      8.91 o 
   4  23   2       31.68       29.26      8.92 o 
   5  23   2        5.90        4.33     10.04 o 
   6  23   2        5.05       19.58     11.91 o 
  -6  24   2       69.57       54.20     12.01 o 
  -5  24   2       50.49       63.27      9.53 o 
  -4  24   2       35.01       64.96      8.33 o 
  -3  24   2       25.93       36.59      8.81 o 
  -2  24   2       38.40       31.56      7.60 o 
  -1  24   2      162.47      155.41      7.72 o 
   0  24   2      480.99      476.97     13.05 o 
   1  24   2       87.08       99.87      9.56 o 
   2  24   2      536.60      517.68     14.37 o 
   3  24   2       13.46       19.12      9.74 o 
   4  24   2      113.09      112.52      9.56 o 
   5  24   2       67.00       68.21     11.18 o 
  -6  25   2       24.06       18.70     12.04 o 
  -5  25   2       51.76       58.75      9.22 o 
  -4  25   2      259.39      253.71      9.82 o 
  -3  25   2      235.31      234.92     10.13 o 
  -2  25   2       92.58       89.92      7.42 o 
  -1  25   2       48.20       57.51      7.21 o 
   0  25   2      149.40      151.76      8.41 o 
   1  25   2      126.03      128.04      8.28 o 
   2  25   2      687.59      659.50     18.96 o 
   3  25   2      363.00      340.35     15.78 o 
   4  25   2       51.93       55.99      8.74 o 
   5  25   2       81.82       80.49     10.01 o 
  -5  26   2       27.15       30.51     10.77 o 
  -4  26   2       13.21       18.33      8.55 o 
  -3  26   2       36.38       44.21      8.13 o 
  -2  26   2      116.82      113.09      8.57 o 
  -1  26   2      227.96      218.61      8.18 o 
   0  26   2       20.57       31.28      7.03 o 
   1  26   2      207.18      209.11      8.29 o 
   2  26   2      515.79      484.34     11.11 o 
   3  26   2       56.62       50.39      9.03 o 
   4  26   2       34.64       37.66     10.71 o 
   5  26   2       68.50       79.15     11.51 o 
  -5  27   2       52.09       66.80      9.73 o 
  -4  27   2       12.61       10.12      9.14 o 
  -3  27   2       21.50       22.77      7.57 o 
  -2  27   2      441.90      429.27      8.07 o 
  -1  27   2      674.45      646.36     14.90 o 
   0  27   2      302.23      319.08     17.71 o 
   1  27   2      154.38      145.49      8.68 o 
   2  27   2       13.48       13.05      8.20 o 
   3  27   2       13.68        3.65      9.00 o 
   4  27   2       19.91       14.73     10.15 o 
  -5  28   2       41.06       47.24     10.47 o 
  -4  28   2       94.74       94.22     10.23 o 
  -3  28   2      181.99      180.22      8.46 o 
  -2  28   2       12.25       11.41      7.93 o 
  -1  28   2      220.62      226.76      8.19 o 
   0  28   2      258.60      240.98      8.98 o 
   1  28   2        3.32       14.24      8.33 o 
   2  28   2       86.05      105.13      9.05 o 
   3  28   2      104.10      107.24      9.97 o 
   4  28   2       21.30       31.74      9.96 o 
  -4  29   2      181.73      177.41      9.09 o 
  -3  29   2      147.80      145.55      9.15 o 
  -2  29   2      106.53      105.83      9.83 o 
  -1  29   2      274.32      285.06      8.96 o 
   0  29   2      181.02      178.73      8.51 o 
   1  29   2      105.37       99.73      9.56 o 
   2  29   2        4.83       28.78      9.22 o 
   3  29   2       46.57       76.17     10.32 o 
   4  29   2       44.37       46.80     10.55 o 
  -4  30   2       37.69       51.12      9.70 o 
  -3  30   2      154.40      158.39      8.58 o 
  -2  30   2        7.02       12.99      7.71 o 
  -1  30   2      108.43       93.13      9.47 o 
   0  30   2      111.72      139.75      9.44 o 
   1  30   2        0.86       17.40      8.28 o 
   2  30   2      104.74      101.06      9.11 o 
   3  30   2       25.83       25.70     10.71 o 
  -3  31   2       95.73      106.47     10.88 o 
  -2  31   2       72.64       92.44      9.28 o 
  -1  31   2       26.04       28.43      9.52 o 
   0  31   2      150.39      137.71      9.26 o 
   1  31   2       64.08       72.23      8.65 o 
   2  31   2       98.90       99.82     10.16 o 
  -2  32   2       34.78       33.94      9.55 o 
  -1  32   2      315.88      290.87      9.89 o 
   0  32   2       30.93       50.75      9.41 o 
   1  32   2       64.19       59.01      9.08 o 
   2  32   2        3.63        7.36     10.93 o 
  -1  33   2       54.91       65.47     11.00 o 
   0  33   2       54.95       41.01      8.82 o 
  -9   0   3      256.99      235.86     30.46 o 
  -8   0   3       14.30       15.80     18.16 o 
  -7   0   3      194.43      204.75     16.20 o 
  -6   0   3       16.33       14.36     11.86 o 
  -5   0   3       43.97       46.20     10.68 o 
  -4   0   3       67.28       49.25     10.19 o 
  -3   0   3      332.62      351.04     11.20 o 
  -2   0   3      762.29      843.99     38.43 o 
  -1   0   3      135.13      121.25      9.98 o 
   0   0   3        4.20       13.48     12.19 o 
   1   0   3       94.30      116.21     15.61 o 
   2   0   3       84.57       68.52     14.06 o 
   3   0   3      718.13      714.85     13.63 o 
   4   0   3      257.88      264.68     11.41 o 
   5   0   3      103.39       96.64     12.61 o 
   6   0   3      471.74      454.84     16.32 o 
   7   0   3        2.85       21.30     15.45 o 
   8   0   3       10.85       20.82     18.53 o 
  -9   1   3       68.70       64.72     17.04 o 
  -8   1   3      179.18      181.64     14.06 o 
  -7   1   3      267.02      257.91     10.76 o 
  -6   1   3      305.27      305.32      9.01 o 
  -5   1   3      244.16      237.61      8.07 o 
  -4   1   3     2565.15     2618.51     52.10 o 
  -3   1   3     1204.51     1333.74     43.21 o 
  -2   1   3     1443.88     1519.11     36.00 o 
  -1   1   3     2523.49     2569.15     44.10 o 
   0   1   3      278.26      281.06      9.03 o 
   1   1   3     1512.15     1613.98     14.19 o 
   2   1   3      922.24      961.70     11.97 o 
   3   1   3       94.31       86.43      8.25 o 
   4   1   3      468.20      477.95      9.39 o 
   5   1   3       21.08       18.02      8.41 o 
   6   1   3       85.44       87.74      9.30 o 
   7   1   3      247.47      265.58     11.72 o 
   8   1   3      180.98      180.15     13.61 o 
  -9   2   3       18.27       21.50     16.38 o 
  -8   2   3       74.61       60.38     12.31 o 
  -7   2   3       89.66       81.70     10.60 o 
  -6   2   3      163.80      157.35      8.49 o 
  -5   2   3      172.35      186.71      8.58 o 
  -4   2   3      288.24      293.31      8.59 o 
  -3   2   3     1004.15     1059.87     28.31 o 
  -2   2   3      224.90      236.94      8.22 o 
  -1   2   3      981.03     1038.05     19.07 o 
   0   2   3        2.36        6.95      7.69 o 
   1   2   3     2837.50     2844.24     38.57 o 
   2   2   3     2175.65     2226.02     15.56 o 
   3   2   3     1471.42     1525.12     21.34 o 
   4   2   3     2053.42     2047.26     31.94 o 
   5   2   3      111.20      113.24      8.52 o 
   6   2   3       41.28       40.72     10.23 o 
   7   2   3       77.86       85.55     11.32 o 
   8   2   3      101.62      105.13     13.34 o 
  -9   3   3        0.77        9.05     14.03 o 
  -8   3   3       71.14       69.18     12.56 o 
  -7   3   3      500.47      497.35     12.34 o 
  -6   3   3      241.17      254.66      9.71 o 
  -5   3   3      314.54      325.08      9.24 o 
  -4   3   3     2301.00     2184.81     54.56 o 
  -3   3   3     1662.52     1759.18     48.00 o 
  -2   3   3     5096.69     5124.55    139.03 o 
  -1   3   3     1987.13     1990.83     35.35 o 
   0   3   3      446.93      456.89     13.29 o 
   1   3   3     2336.92     2322.55     25.64 o 
   2   3   3      438.60      408.25     10.51 o 
   3   3   3      474.03      502.89      9.41 o 
   4   3   3      144.64      132.23      7.77 o 
   5   3   3      358.58      355.40      9.87 o 
   6   3   3      291.32      267.98     10.59 o 
   7   3   3       82.55       83.32      9.81 o 
   8   3   3       17.61       11.16     13.31 o 
  -9   4   3       31.67       33.59     14.18 o 
  -8   4   3       12.17       18.52     11.25 o 
  -7   4   3      351.42      339.71     16.49 o 
  -6   4   3      928.24      920.60     26.89 o 
  -5   4   3      239.88      238.56      8.53 o 
  -4   4   3      479.31      459.20      9.07 o 
  -3   4   3      179.31      175.44      8.86 o 
  -2   4   3     2854.57     2896.37     81.92 o 
  -1   4   3     4685.34     4684.81    103.79 o 
   0   4   3      708.73      747.43     19.69 o 
   1   4   3     1305.95     1287.79     27.90 o 
   2   4   3      789.42      812.67     10.38 o 
   3   4   3      101.75       86.44      7.17 o 
   4   4   3      235.01      247.25      8.30 o 
   5   4   3       76.77       72.56      9.16 o 
   6   4   3       13.50       26.78      9.46 o 
   7   4   3       87.11       90.94     11.53 o 
   8   4   3       16.08       30.66     13.42 o 
  -9   5   3       24.07       32.23     13.68 o 
  -8   5   3       25.48       38.84     11.68 o 
  -7   5   3      409.90      418.73     10.64 o 
  -6   5   3      287.58      280.92     10.41 o 
  -5   5   3       69.59       73.21      8.51 o 
  -4   5   3       14.07       15.28      6.71 o 
  -3   5   3      945.43      973.79     24.20 o 
  -2   5   3      450.65      437.97     14.82 o 
  -1   5   3     3954.39     4176.19    121.39 o 
   0   5   3      416.46      403.57      9.92 o 
   1   5   3      603.83      592.52     12.18 o 
   2   5   3     2349.26     2417.81     33.77 o 
   3   5   3       89.55      110.71      8.37 o 
   4   5   3      580.20      581.74      9.89 o 
   5   5   3       16.43       15.28      9.60 o 
   6   5   3       48.16       56.41      9.63 o 
   7   5   3      276.18      279.91     12.36 o 
   8   5   3      121.79      127.38     13.54 o 
  -9   6   3        0.27       -3.92     22.77 o 
  -8   6   3       17.71       13.39     11.68 o 
  -7   6   3      380.35      396.70     18.00 o 
  -6   6   3      232.49      223.26      9.52 o 
  -5   6   3      832.77      861.75     28.17 o 
  -4   6   3      250.80      274.15      8.45 o 
  -3   6   3      196.28      184.91      8.35 o 
  -2   6   3     1083.83     1167.71     32.19 o 
  -1   6   3      563.91      594.01     13.20 o 
   0   6   3      275.52      250.42      8.77 o 
   1   6   3     3588.66     3900.21     90.77 o 
   2   6   3     1880.36     1964.38     24.09 o 
   3   6   3       83.35       94.06      7.87 o 
   4   6   3       23.64       28.39      7.82 o 
   5   6   3      367.02      388.00     10.51 o 
   6   6   3      551.45      543.41     11.66 o 
   7   6   3       36.36       32.52     11.01 o 
   8   6   3       38.69       44.96     13.46 o 
  -8   7   3        8.67       -3.67     12.18 o 
  -7   7   3      137.44      138.03     10.98 o 
  -6   7   3      194.94      192.23      9.41 o 
  -5   7   3      861.03      862.00     29.40 o 
  -4   7   3      263.84      285.62      8.30 o 
  -3   7   3      443.87      437.43     13.43 o 
  -2   7   3     1651.94     1730.41     53.67 o 
  -1   7   3     1224.38     1331.66     25.97 o 
   0   7   3      523.24      523.96     13.18 o 
   1   7   3     1227.68     1230.05     20.99 o 
   2   7   3     2970.72     3092.99     35.78 o 
   3   7   3      229.02      215.41      6.91 o 
   4   7   3      168.30      178.83      8.12 o 
   5   7   3       33.60       43.36      9.78 o 
   6   7   3        4.57       12.48     10.61 o 
   7   7   3       23.51       31.85     11.57 o 
   8   7   3       38.97       40.85     13.52 o 
  -8   8   3       56.91       58.39     12.37 o 
  -7   8   3       63.62       92.89      9.60 o 
  -6   8   3       68.99       81.32      8.43 o 
  -5   8   3       65.14       49.11      9.23 o 
  -4   8   3       33.46       29.13      7.55 o 
  -3   8   3     1214.09     1287.90     27.99 o 
  -2   8   3     2858.23     3074.82     90.67 o 
  -1   8   3     1530.06     1523.58     42.07 o 
   0   8   3     3495.98     3505.23     66.95 o 
   1   8   3       29.21       31.81      7.19 o 
   2   8   3     2857.98     3012.26     55.10 o 
   3   8   3      119.34      120.35      7.99 o 
   4   8   3       18.40       23.82      7.77 o 
   5   8   3      179.12      182.94      9.38 o 
   6   8   3      119.34      126.06     10.84 o 
   7   8   3      246.69      247.47     12.11 o 
  -8   9   3       60.69       64.45     11.44 o 
  -7   9   3      138.37      148.31     11.02 o 
  -6   9   3      163.35      175.41      9.51 o 
  -5   9   3       33.08       27.99      8.43 o 
  -4   9   3      788.75      754.71     17.78 o 
  -3   9   3      612.09      629.89     14.27 o 
  -2   9   3     2016.68     2099.36     67.06 o 
  -1   9   3        5.16        8.34      8.10 o 
   0   9   3     1820.90     1831.02     52.88 o 
   1   9   3      165.23      162.32      7.16 o 
   2   9   3     5631.94     5875.24     79.98 o 
   3   9   3      996.41     1057.64     21.91 o 
   4   9   3      263.21      259.29      9.50 o 
   5   9   3     1194.87     1199.61     23.16 o 
   6   9   3       54.40       52.15      9.87 o 
   7   9   3       73.47       67.93     11.02 o 
  -8  10   3        6.92        7.92     12.13 o 
  -7  10   3      294.96      286.73     13.79 o 
  -6  10   3     1572.04     1541.29     56.31 o 
  -5  10   3       22.42       20.61      8.48 o 
  -4  10   3        3.55       10.95      9.17 o 
  -3  10   3     1286.83     1316.65     47.95 o 
  -2  10   3      797.85      776.96     23.74 o 
  -1  10   3      594.67      660.73     19.11 o 
   0  10   3      764.13      758.33     20.77 o 
   1  10   3      247.44      270.46      8.24 o 
   2  10   3      107.42      114.04      7.35 o 
   3  10   3      216.24      220.42     10.40 o 
   4  10   3      520.92      514.41     13.62 o 
   5  10   3      456.93      432.05     10.01 o 
   6  10   3       19.15       21.97     10.62 o 
   7  10   3       29.11       17.22     12.33 o 
  -8  11   3       11.88        9.05     11.36 o 
  -7  11   3       32.75       41.57      9.98 o 
  -6  11   3      159.69      169.24     11.49 o 
  -5  11   3      449.21      453.72     15.66 o 
  -4  11   3        1.63        0.51      7.63 o 
  -3  11   3      670.74      637.54     15.94 o 
  -2  11   3     2535.44     2641.00     69.16 o 
  -1  11   3      203.41      223.14      7.48 o 
   0  11   3     1576.84     1727.53     44.57 o 
   1  11   3     1487.98     1526.61     33.52 o 
   2  11   3       23.34       18.30      6.85 o 
   3  11   3      258.94      243.13     10.49 o 
   4  11   3      110.99      124.52      8.86 o 
   5  11   3       75.37       69.15      9.35 o 
   6  11   3      116.85      109.26      8.99 o 
   7  11   3        0.04        3.02     11.97 o 
  -8  12   3       69.78       80.25     11.72 o 
  -7  12   3       28.46       26.14      8.71 o 
  -6  12   3      188.57      193.88      9.11 o 
  -5  12   3        6.69       16.99      7.92 o 
  -4  12   3      122.84      123.40      9.50 o 
  -3  12   3      539.95      532.65     11.98 o 
  -2  12   3       20.30       24.43      6.90 o 
  -1  12   3     1188.02     1212.41     40.66 o 
   0  12   3       15.65       19.82      6.93 o 
   1  12   3      153.34      149.60      6.89 o 
   2  12   3      397.92      417.15     11.53 o 
   3  12   3      612.11      611.70     13.50 o 
   4  12   3       36.33       30.84      8.73 o 
   5  12   3      261.75      257.18      9.82 o 
   6  12   3      184.55      168.25     10.76 o 
   7  12   3        1.63       10.50     12.55 o 
  -8  13   3       29.36       30.78     13.06 o 
  -7  13   3       24.70       33.50     10.33 o 
  -6  13   3      404.60      402.31     11.09 o 
  -5  13   3      974.29      973.04     28.13 o 
  -4  13   3      428.81      436.61     13.70 o 
  -3  13   3      393.83      402.78     12.35 o 
  -2  13   3      219.48      238.87      7.16 o 
  -1  13   3      200.65      208.96      8.48 o 
   0  13   3      922.62      997.39     30.12 o 
   1  13   3      646.97      680.37     20.21 o 
   2  13   3      105.02      129.36      7.96 o 
   3  13   3      983.56      934.00     21.45 o 
   4  13   3      510.13      518.26     10.72 o 
   5  13   3      109.84      107.86      8.88 o 
   6  13   3      150.86      162.93     10.38 o 
   7  13   3       50.91       66.82     11.28 o 
  -8  14   3       14.48       12.54     13.14 o 
  -7  14   3      266.71      275.61     10.38 o 
  -6  14   3       31.85       26.14     10.81 o 
  -5  14   3      371.24      368.56     10.77 o 
  -4  14   3      210.59      194.56      8.93 o 
  -3  14   3     1113.71     1097.10     24.94 o 
  -2  14   3      959.00     1008.50     25.76 o 
  -1  14   3      301.49      295.92      8.07 o 
   0  14   3      413.16      443.27     14.53 o 
   1  14   3      581.82      566.89     15.36 o 
   2  14   3      263.92      291.89      8.16 o 
   3  14   3       57.27       70.58      7.34 o 
   4  14   3      313.10      322.27      9.40 o 
   5  14   3      231.48      216.10      9.48 o 
   6  14   3      183.53      190.75     11.59 o 
   7  14   3      144.82      160.30     10.72 o 
  -8  15   3       92.73       84.17     13.12 o 
  -7  15   3       24.20       34.03      9.61 o 
  -6  15   3       86.87       83.85      8.05 o 
  -5  15   3      174.78      172.95     13.87 o 
  -4  15   3      359.64      365.33     11.34 o 
  -3  15   3      632.90      626.97     15.61 o 
  -2  15   3      165.49      163.96      7.05 o 
  -1  15   3      344.00      316.24      8.24 o 
   0  15   3     2508.36     2551.17     76.46 o 
   1  15   3      178.66      195.88      7.04 o 
   2  15   3      216.57      238.86      8.87 o 
   3  15   3       78.62       78.79      7.06 o 
   4  15   3      780.86      802.11     22.39 o 
   5  15   3      329.72      315.20     10.54 o 
   6  15   3       89.55      114.28     12.07 o 
   7  15   3      141.83      137.08     12.33 o 
  -8  16   3       54.36       70.83     13.33 o 
  -7  16   3      144.15      129.73      9.72 o 
  -6  16   3        6.66        6.84      8.46 o 
  -5  16   3       75.74       81.83     10.04 o 
  -4  16   3      310.36      320.34     16.16 o 
  -3  16   3      191.56      190.04      8.67 o 
  -2  16   3       78.12       68.66      7.69 o 
  -1  16   3      687.64      742.14     18.61 o 
   0  16   3     2080.75     2039.20     47.59 o 
   1  16   3      342.57      347.76      7.94 o 
   2  16   3      404.19      426.34     11.57 o 
   3  16   3       25.26       33.64      7.20 o 
   4  16   3      333.00      343.11     10.57 o 
   5  16   3        8.11        8.58      8.94 o 
   6  16   3       23.05       30.53     10.50 o 
   7  16   3      221.32      245.01     12.73 o 
  -7  17   3       48.44       56.82      9.97 o 
  -6  17   3      138.10      130.81     11.39 o 
  -5  17   3      163.37      174.21      8.29 o 
  -4  17   3      209.59      215.42      8.40 o 
  -3  17   3      196.97      192.69      7.68 o 
  -2  17   3      116.77      117.40      6.66 o 
  -1  17   3       13.95       26.93      6.30 o 
   0  17   3      471.55      464.12      9.58 o 
   1  17   3      705.60      742.57     18.38 o 
   2  17   3      211.79      220.51      7.29 o 
   3  17   3      115.21      101.09      7.81 o 
   4  17   3       13.30       23.12      9.11 o 
   5  17   3      101.24      114.42      9.91 o 
   6  17   3      137.20      140.44     11.12 o 
  -7  18   3      308.29      328.17     15.48 o 
  -6  18   3       36.37       35.88      8.65 o 
  -5  18   3      117.38      134.78     12.26 o 
  -4  18   3        0.95        9.98      8.39 o 
  -3  18   3       92.73       91.20      7.39 o 
  -2  18   3       79.36       90.51      6.99 o 
  -1  18   3      264.93      279.72      8.77 o 
   0  18   3      127.76      134.24      7.10 o 
   1  18   3       62.54       57.87      6.55 o 
   2  18   3       52.78       46.84      7.98 o 
   3  18   3      242.47      237.95      8.49 o 
   4  18   3       46.97       56.56      8.75 o 
   5  18   3       97.34      126.39     10.12 o 
   6  18   3       22.59       35.13     12.01 o 
  -7  19   3       29.56       43.01     10.89 o 
  -6  19   3       17.14       22.35      9.12 o 
  -5  19   3      117.46      119.39      8.89 o 
  -4  19   3      153.80      143.14      7.75 o 
  -3  19   3       39.10       51.92      7.60 o 
  -2  19   3      460.71      425.32     16.18 o 
  -1  19   3        8.92       11.46      6.22 o 
   0  19   3     1136.60     1073.76     18.16 o 
   1  19   3      155.93      158.80      6.90 o 
   2  19   3      785.68      779.73     18.53 o 
   3  19   3      314.36      303.58      9.37 o 
   4  19   3       89.44       98.48     11.87 o 
   5  19   3       18.66       24.19     12.47 o 
   6  19   3       83.02       88.71     11.69 o 
  -7  20   3        9.03       23.47     11.00 o 
  -6  20   3       19.16       25.94      9.92 o 
  -5  20   3      247.43      250.63      9.09 o 
  -4  20   3      379.29      361.33     15.45 o 
  -3  20   3      169.89      173.73      7.56 o 
  -2  20   3       68.27       75.62      7.18 o 
  -1  20   3      205.53      196.73      7.73 o 
   0  20   3      406.22      381.40      7.50 o 
   1  20   3       34.00       39.66      6.96 o 
   2  20   3        5.29       -1.70      7.71 o 
   3  20   3      203.88      206.28      7.81 o 
   4  20   3      195.13      200.52      9.99 o 
   5  20   3      128.18      135.22     10.44 o 
   6  20   3       36.31       50.71     10.75 o 
  -7  21   3      117.64      124.59     10.12 o 
  -6  21   3       12.89       20.10      9.40 o 
  -5  21   3       21.72       18.24      9.36 o 
  -4  21   3       28.57       41.42      7.85 o 
  -3  21   3      334.23      328.69      9.97 o 
  -2  21   3      341.19      332.45     13.61 o 
  -1  21   3      227.57      246.18      7.65 o 
   0  21   3      239.28      230.57      9.50 o 
   1  21   3      406.32      409.16      7.96 o 
   2  21   3      211.09      198.75      7.68 o 
   3  21   3      182.51      179.25      8.18 o 
   4  21   3      553.03      573.70     17.16 o 
   5  21   3        6.21       15.54      9.86 o 
   6  21   3      183.51      195.07     12.93 o 
  -6  22   3      112.07      132.54      9.98 o 
  -5  22   3       92.67       97.93      9.45 o 
  -4  22   3       90.77       97.25     10.20 o 
  -3  22   3       34.04       30.16      8.03 o 
  -2  22   3       97.50      101.94      7.51 o 
  -1  22   3      637.03      600.67     12.52 o 
   0  22   3      118.14      120.21      7.85 o 
   1  22   3      331.30      322.74      8.82 o 
   2  22   3       77.55       74.80      7.64 o 
   3  22   3      111.59      104.41      8.02 o 
   4  22   3       38.23       45.13      8.51 o 
   5  22   3        2.57        2.57     10.96 o 
  -6  23   3      106.74       91.23     11.36 o 
  -5  23   3        5.58        7.14      9.58 o 
  -4  23   3      193.27      200.59      9.16 o 
  -3  23   3      846.18      802.39     25.26 o 
  -2  23   3      189.11      185.70      7.41 o 
  -1  23   3      225.80      218.49      8.15 o 
   0  23   3       94.91      105.87      7.51 o 
   1  23   3        7.91       10.34      7.85 o 
   2  23   3      618.15      588.12     11.13 o 
   3  23   3       85.42       92.02      9.33 o 
   4  23   3       31.42       39.44      9.16 o 
   5  23   3       21.57       20.10     11.16 o 
  -6  24   3       31.51       49.16     11.68 o 
  -5  24   3       38.50       46.55      9.76 o 
  -4  24   3       49.49       51.98      8.32 o 
  -3  24   3       11.42       11.69      8.87 o 
  -2  24   3      385.74      370.09     14.49 o 
  -1  24   3       93.95       83.61      7.34 o 
   0  24   3      288.96      282.97     10.96 o 
   1  24   3       10.62       18.72      7.28 o 
   2  24   3       73.90       75.77      7.94 o 
   3  24   3      239.53      223.13      9.13 o 
   4  24   3      210.91      202.93     10.30 o 
   5  24   3       12.56        7.25     10.69 o 
  -5  25   3       52.09       61.81      9.30 o 
  -4  25   3      165.20      187.02      7.85 o 
  -3  25   3        9.13        0.37      9.18 o 
  -2  25   3      211.15      191.83      8.70 o 
  -1  25   3       89.59       83.10      8.06 o 
   0  25   3      239.70      230.91      7.69 o 
   1  25   3      118.83      120.24      7.71 o 
   2  25   3       23.68       28.77      7.65 o 
   3  25   3       49.08       51.69      9.18 o 
   4  25   3       36.76       37.06     11.20 o 
   5  25   3        0.75       20.66     10.74 o 
  -5  26   3       62.45       64.07      9.72 o 
  -4  26   3        6.09       15.93      9.15 o 
  -3  26   3      117.88      125.00      8.96 o 
  -2  26   3      127.11      135.46      7.86 o 
  -1  26   3      304.81      297.23      8.04 o 
   0  26   3       73.58       81.99      8.68 o 
   1  26   3       66.03       58.65      7.70 o 
   2  26   3      207.58      194.68      9.89 o 
   3  26   3       56.26       49.06      9.26 o 
   4  26   3       35.79       46.19     10.48 o 
  -5  27   3       44.92       42.33      9.31 o 
  -4  27   3      102.57      100.06      9.60 o 
  -3  27   3        1.00       13.95      8.92 o 
  -2  27   3       61.84       69.04      7.92 o 
  -1  27   3      127.78      121.09      7.25 o 
   0  27   3      439.39      431.12     11.62 o 
   1  27   3       21.04       38.85      8.28 o 
   2  27   3      240.81      226.74     10.44 o 
   3  27   3       32.08       25.29     10.21 o 
   4  27   3       24.10       23.96      9.68 o 
  -4  28   3       68.52       71.13      9.92 o 
  -3  28   3       14.26       27.79      9.89 o 
  -2  28   3       36.76       37.00      7.87 o 
  -1  28   3      119.08      120.07      9.20 o 
   0  28   3       70.42       73.08      8.58 o 
   1  28   3        3.40       12.54      8.55 o 
   2  28   3      100.02       99.35      9.45 o 
   3  28   3       93.01       84.50      9.14 o 
  -4  29   3       18.09       23.18     10.02 o 
  -3  29   3      121.91      122.66      9.73 o 
  -2  29   3        0.49        7.19      9.33 o 
  -1  29   3      274.19      248.16      9.95 o 
   0  29   3      111.98      131.13      8.84 o 
   1  29   3      249.80      249.62      8.31 o 
   2  29   3       35.28       31.13     10.39 o 
   3  29   3       27.57       27.44     11.61 o 
  -3  30   3       27.63       36.71      9.35 o 
  -2  30   3       94.70      103.52      8.77 o 
  -1  30   3      158.69      157.52      8.75 o 
   0  30   3       51.21       45.54      7.46 o 
   1  30   3        7.01       20.92      9.11 o 
   2  30   3      123.20      130.86     10.00 o 
  -3  31   3        2.10        4.37     20.60 o 
  -2  31   3        9.65       23.19      9.96 o 
  -1  31   3       50.64       56.75      9.48 o 
   0  31   3       28.29       44.84      9.96 o 
   1  31   3      102.21       94.43      9.50 o 
   2  31   3       24.80       37.70      9.31 o 
  -1  32   3        2.74       15.51     10.95 o 
   0  32   3      100.48      101.36      9.75 o 
   1  32   3        5.25        8.33     28.16 o 
  -9   0   4      114.63      127.59     29.58 o 
  -8   0   4       41.63       49.07     18.07 o 
  -7   0   4       16.81       18.74     14.43 o 
  -6   0   4        5.80       11.77     13.20 o 
  -5   0   4      312.59      294.29     13.19 o 
  -4   0   4     1219.12     1277.54     75.56 o 
  -3   0   4        0.01       -0.59     11.11 o 
  -2   0   4        0.21        6.93     11.23 o 
  -1   0   4      659.10      582.62     27.11 o 
   0   0   4       60.65       67.28     12.19 o 
   1   0   4       37.64       47.23     10.59 o 
   2   0   4       48.87       42.59     11.56 o 
   3   0   4        4.85       13.26     11.81 o 
   4   0   4       53.10       46.59     12.27 o 
   5   0   4      179.92      191.78     13.88 o 
   6   0   4      154.94      161.23     12.59 o 
   7   0   4       51.84       65.31     14.06 o 
  -9   1   4       47.83       61.74     19.55 o 
  -8   1   4       44.60       47.78     13.23 o 
  -7   1   4       50.13       60.45      9.96 o 
  -6   1   4      105.91      106.26      9.01 o 
  -5   1   4      447.95      436.47      9.05 o 
  -4   1   4      738.89      757.23     29.96 o 
  -3   1   4       22.85       39.95      7.42 o 
  -2   1   4      175.14      172.85      8.04 o 
  -1   1   4       10.64       16.40      6.01 o 
   0   1   4      332.98      324.26      8.77 o 
   1   1   4     1859.45     1874.01     26.83 o 
   2   1   4      700.62      776.96     10.42 o 
   3   1   4      210.05      206.65     10.36 o 
   4   1   4      529.56      533.10     10.73 o 
   5   1   4      420.60      390.23     10.14 o 
   6   1   4      105.25      101.59      9.61 o 
   7   1   4       15.66       27.30     11.42 o 
  -8   2   4        0.81        3.94     14.22 o 
  -7   2   4      189.48      185.37      9.59 o 
  -6   2   4      415.53      402.39      9.88 o 
  -5   2   4       59.22       71.74      8.34 o 
  -4   2   4     2459.22     2505.84     68.11 o 
  -3   2   4     1379.99     1304.39     30.68 o 
  -2   2   4     1178.33     1179.83     21.08 o 
  -1   2   4     1451.81     1541.27     27.38 o 
   0   2   4      654.62      697.55     12.13 o 
   1   2   4      291.13      300.27      9.10 o 
   2   2   4      203.07      183.57      9.37 o 
   3   2   4     1421.11     1453.05     14.63 o 
   4   2   4      169.79      162.92      8.37 o 
   5   2   4       62.79       68.96      8.34 o 
   6   2   4       77.42       94.22      9.63 o 
   7   2   4       85.35       90.92     10.03 o 
  -8   3   4      176.12      173.96     12.13 o 
  -7   3   4      165.98      166.32     10.15 o 
  -6   3   4      251.54      260.22      8.91 o 
  -5   3   4      466.12      447.64      8.24 o 
  -4   3   4      207.82      196.15      7.65 o 
  -3   3   4     1516.96     1603.92     42.75 o 
  -2   3   4     1706.57     1749.19     28.70 o 
  -1   3   4      307.70      317.04      9.28 o 
   0   3   4      754.16      768.12     17.47 o 
   1   3   4     1360.08     1337.36     23.00 o 
   2   3   4      156.14      165.24      7.94 o 
   3   3   4      565.38      576.23      8.88 o 
   4   3   4      388.98      386.12      8.58 o 
   5   3   4      515.66      495.89      9.89 o 
   6   3   4      133.03      132.28      9.54 o 
   7   3   4        0.25       -0.80     12.32 o 
  -8   4   4       70.86       88.86     12.99 o 
  -7   4   4       89.51       89.12     11.01 o 
  -6   4   4     1185.25     1148.04     21.93 o 
  -5   4   4      339.38      351.05     10.26 o 
  -4   4   4       20.39       29.30      6.44 o 
  -3   4   4       35.18       31.83      7.53 o 
  -2   4   4      664.62      649.98     18.75 o 
  -1   4   4      235.79      220.16      8.23 o 
   0   4   4      624.00      653.69     16.01 o 
   1   4   4      782.56      811.23     13.36 o 
   2   4   4      394.38      379.12      8.57 o 
   3   4   4      278.60      281.02      8.96 o 
   4   4   4      170.11      171.02      8.09 o 
   5   4   4        7.78       19.19      8.28 o 
   6   4   4       33.72       38.07      9.46 o 
   7   4   4      112.93      117.45     12.15 o 
  -8   5   4        9.44       11.96     12.71 o 
  -7   5   4       15.13       21.85      9.75 o 
  -6   5   4      168.25      166.63     10.31 o 
  -5   5   4      666.56      637.93     11.50 o 
  -4   5   4      365.82      333.20     10.17 o 
  -3   5   4      876.50      918.46     18.24 o 
  -2   5   4     1000.78     1044.36     26.16 o 
  -1   5   4     1844.47     1796.07     31.97 o 
   0   5   4      385.21      408.97      8.37 o 
   1   5   4      238.13      256.49      7.99 o 
   2   5   4       52.78       57.37      7.22 o 
   3   5   4     1082.42     1048.28     18.65 o 
   4   5   4      143.82      138.87      8.57 o 
   5   5   4      587.22      559.21      8.65 o 
   6   5   4       23.16       38.51     11.22 o 
   7   5   4      119.64      115.54     12.43 o 
  -8   6   4        5.81        7.07     11.87 o 
  -7   6   4        0.36       16.13     10.55 o 
  -6   6   4      142.25      149.32     10.25 o 
  -5   6   4      629.90      625.46     11.04 o 
  -4   6   4      517.20      499.46     13.46 o 
  -3   6   4      465.83      534.59     15.36 o 
  -2   6   4      554.44      566.98     14.60 o 
  -1   6   4      274.32      280.98      7.12 o 
   0   6   4       39.39       48.42      7.57 o 
   1   6   4      293.58      304.47      8.49 o 
   2   6   4      448.67      423.99      9.09 o 
   3   6   4        7.17       16.31      8.31 o 
   4   6   4       39.70       48.74      8.78 o 
   5   6   4      189.57      190.62      8.59 o 
   6   6   4      280.89      276.02     10.36 o 
   7   6   4       53.43       67.00     12.23 o 
  -8   7   4      158.23      152.50     12.16 o 
  -7   7   4       25.26       35.81      9.91 o 
  -6   7   4      209.14      200.00     10.44 o 
  -5   7   4      482.36      459.28      9.22 o 
  -4   7   4       95.06       92.61      8.03 o 
  -3   7   4     1066.21     1116.71     34.16 o 
  -2   7   4      548.28      571.19     14.01 o 
  -1   7   4       60.34       62.89      7.24 o 
   0   7   4      341.94      347.48      8.33 o 
   1   7   4     1297.47     1385.68     29.04 o 
   2   7   4      355.97      365.36      8.46 o 
   3   7   4      144.83      165.68      7.69 o 
   4   7   4      472.46      463.20     13.73 o 
   5   7   4      584.24      578.28     14.95 o 
   6   7   4       49.36       53.83     11.07 o 
   7   7   4       66.84       66.13     11.37 o 
  -8   8   4       10.46       14.56     11.04 o 
  -7   8   4      218.72      224.57     11.25 o 
  -6   8   4      368.12      379.89     14.25 o 
  -5   8   4      621.19      615.70     12.16 o 
  -4   8   4      257.16      244.98      7.54 o 
  -3   8   4      177.01      166.14      9.09 o 
  -2   8   4     2462.72     2601.59     64.53 o 
  -1   8   4      497.42      530.42     12.22 o 
   0   8   4     2189.97     2192.13     39.74 o 
   1   8   4     1504.11     1572.32     26.08 o 
   2   8   4      111.45      116.70      6.88 o 
   3   8   4      134.33      137.00      7.54 o 
   4   8   4        8.85        7.70      7.24 o 
   5   8   4      381.98      371.26      9.07 o 
   6   8   4       30.68       25.12     10.23 o 
   7   8   4      173.42      199.32     11.70 o 
  -8   9   4       51.88       56.48     11.10 o 
  -7   9   4      244.11      246.18      9.77 o 
  -6   9   4      140.34      142.48     10.37 o 
  -5   9   4       44.43       36.74      7.17 o 
  -4   9   4       38.89       51.04      7.05 o 
  -3   9   4     1105.49     1181.06     34.69 o 
  -2   9   4      999.27     1023.65     31.32 o 
  -1   9   4     1021.18     1051.68     27.72 o 
   0   9   4        0.13        4.50      5.95 o 
   1   9   4      651.59      691.69      9.09 o 
   2   9   4      110.04      119.27      9.45 o 
   3   9   4      226.55      212.17      7.10 o 
   4   9   4      121.96      133.03      8.59 o 
   5   9   4      860.92      833.67     16.29 o 
   6   9   4       72.86       69.13     10.33 o 
   7   9   4       32.83       36.11     12.52 o 
  -8  10   4       86.96       81.94     12.45 o 
  -7  10   4       35.10       49.63     11.20 o 
  -6  10   4      248.62      235.74      9.22 o 
  -5  10   4      288.24      273.21      8.78 o 
  -4  10   4      636.65      638.45     16.77 o 
  -3  10   4      126.53      116.11      7.30 o 
  -2  10   4       74.79       70.81      6.70 o 
  -1  10   4      189.00      195.76      9.15 o 
   0  10   4      247.29      229.02      8.93 o 
   1  10   4     1645.16     1824.64     44.53 o 
   2  10   4      427.57      430.64      7.81 o 
   3  10   4       33.50       32.57      7.91 o 
   4  10   4      156.14      159.32      8.96 o 
   5  10   4       63.88       70.74      8.38 o 
   6  10   4       44.71       63.44     11.34 o 
   7  10   4        1.27       10.87     11.40 o 
  -8  11   4       13.33       27.52     11.38 o 
  -7  11   4       18.11       27.25     10.21 o 
  -6  11   4      257.58      261.37     12.26 o 
  -5  11   4      397.23      408.63      8.52 o 
  -4  11   4       28.42       36.35      7.11 o 
  -3  11   4      251.23      289.48      7.97 o 
  -2  11   4      640.49      668.33     17.13 o 
  -1  11   4      369.96      344.97     13.39 o 
   0  11   4      701.46      700.60     21.77 o 
   1  11   4     1259.89     1331.56     23.91 o 
   2  11   4       77.90       85.04      7.37 o 
   3  11   4      368.53      364.85      9.33 o 
   4  11   4      126.55      135.28      8.78 o 
   5  11   4      331.90      324.85     11.09 o 
   6  11   4      107.00      107.19     10.72 o 
   7  11   4       29.97       22.61     12.72 o 
  -8  12   4       12.86       26.92     11.73 o 
  -7  12   4       62.68       82.73     12.27 o 
  -6  12   4      192.30      204.56     10.81 o 
  -5  12   4       65.68       51.99      9.92 o 
  -4  12   4      266.96      262.62      8.69 o 
  -3  12   4      680.08      673.48     19.57 o 
  -2  12   4      440.42      484.73     20.49 o 
  -1  12   4      766.80      796.21     19.98 o 
   0  12   4      824.52      855.09     26.36 o 
   1  12   4      869.03      921.83     14.66 o 
   2  12   4      184.08      179.38      8.04 o 
   3  12   4     1056.24     1078.29     28.98 o 
   4  12   4      131.68      127.89      8.61 o 
   5  12   4       31.27       23.58      9.66 o 
   6  12   4       48.01       34.55     10.68 o 
   7  12   4       58.26       64.28     12.02 o 
  -8  13   4       11.38        7.02     11.66 o 
  -7  13   4       66.70       68.35     12.07 o 
  -6  13   4      116.74      116.08      9.82 o 
  -5  13   4       73.60       84.85     10.62 o 
  -4  13   4      874.33      854.76     24.05 o 
  -3  13   4       85.29       88.20      7.88 o 
  -2  13   4      112.05      118.97      6.58 o 
  -1  13   4        6.93       10.96      7.12 o 
   0  13   4      219.68      204.01      8.09 o 
   1  13   4      301.48      285.80      8.22 o 
   2  13   4       15.72       18.51      6.84 o 
   3  13   4       39.77       37.64      7.10 o 
   4  13   4      375.45      378.44     13.67 o 
   5  13   4      168.19      164.32      9.40 o 
   6  13   4       51.93       52.71     11.90 o 
   7  13   4      223.79      221.89     12.40 o 
  -8  14   4       18.35       15.99     10.91 o 
  -7  14   4      382.96      373.06     14.10 o 
  -6  14   4       10.34        4.53      8.38 o 
  -5  14   4      227.72      235.03      9.83 o 
  -4  14   4      368.82      385.23      8.88 o 
  -3  14   4       15.45       21.14      7.66 o 
  -2  14   4      476.17      495.33     16.22 o 
  -1  14   4      221.11      230.48      7.73 o 
   0  14   4      344.93      395.59     15.30 o 
   1  14   4      107.03      132.23      7.28 o 
   2  14   4       95.97       98.20      7.01 o 
   3  14   4       46.37       60.11      7.53 o 
   4  14   4      599.57      577.81     11.54 o 
   5  14   4      102.79      106.92     11.04 o 
   6  14   4       37.18       36.61     10.85 o 
  -7  15   4       20.23       19.98      9.99 o 
  -6  15   4      102.00      112.02     10.13 o 
  -5  15   4        8.81       24.48      8.97 o 
  -4  15   4      255.91      250.94      9.75 o 
  -3  15   4      553.98      543.30     15.30 o 
  -2  15   4      354.45      363.13     12.63 o 
  -1  15   4      420.31      433.44     13.24 o 
   0  15   4     1770.99     1789.77     34.44 o 
   1  15   4       71.12       83.48      6.61 o 
   2  15   4      596.80      590.20     10.49 o 
   3  15   4      372.30      362.10     10.43 o 
   4  15   4      139.39      111.40      9.93 o 
   5  15   4       24.30       22.88     10.11 o 
   6  15   4       36.71       60.21     11.09 o 
  -7  16   4       12.33       -0.02     11.06 o 
  -6  16   4       16.28       26.59      8.84 o 
  -5  16   4       17.52       20.02     10.75 o 
  -4  16   4      177.68      165.92      7.87 o 
  -3  16   4      552.11      571.53     20.22 o 
  -2  16   4      832.42      824.15     21.87 o 
  -1  16   4      415.93      403.27     11.29 o 
   0  16   4     1334.03     1317.58     42.24 o 
   1  16   4      539.28      538.36     12.41 o 
   2  16   4      148.05      142.31      7.91 o 
   3  16   4      295.13      305.46      9.18 o 
   4  16   4       61.89       75.02      8.62 o 
   5  16   4       76.01       90.21     10.46 o 
   6  16   4       89.17       91.55     11.20 o 
  -7  17   4      105.97      123.21     11.30 o 
  -6  17   4        6.42       11.24     11.56 o 
  -5  17   4      117.37      115.09     10.09 o 
  -4  17   4      570.65      585.80     17.79 o 
  -3  17   4       20.97       20.01      7.52 o 
  -2  17   4      623.22      640.27     16.87 o 
  -1  17   4      593.03      565.99     13.78 o 
   0  17   4       56.68       56.33      6.57 o 
   1  17   4      108.65      111.97      6.53 o 
   2  17   4      138.51      145.28      7.46 o 
   3  17   4      762.86      768.80     23.05 o 
   4  17   4      266.38      287.64      9.92 o 
   5  17   4      150.92      160.22     10.57 o 
   6  17   4       36.02       38.43     11.49 o 
  -7  18   4      151.66      152.61     10.08 o 
  -6  18   4       61.75       73.74      9.59 o 
  -5  18   4      203.10      176.95      9.58 o 
  -4  18   4      300.18      338.15      9.27 o 
  -3  18   4      336.09      325.12     11.57 o 
  -2  18   4       27.31       28.97      7.51 o 
  -1  18   4      208.35      209.52      7.37 o 
   0  18   4      466.76      455.68      9.69 o 
   1  18   4      242.36      238.77      8.52 o 
   2  18   4       42.52       53.95      7.82 o 
   3  18   4      471.26      490.35     14.68 o 
   4  18   4       28.48       36.06      9.43 o 
   5  18   4       41.37       58.42      9.82 o 
   6  18   4       34.70       40.11     11.69 o 
  -7  19   4       13.90        6.41     10.86 o 
  -6  19   4        1.00        5.08     10.60 o 
  -5  19   4       52.61       65.14     10.08 o 
  -4  19   4      350.45      342.22     12.85 o 
  -3  19   4      402.31      394.60     13.69 o 
  -2  19   4      528.73      505.84     10.13 o 
  -1  19   4       93.71       94.72      6.35 o 
   0  19   4      210.63      216.58      7.43 o 
   1  19   4        8.73        0.02      7.07 o 
   2  19   4      513.23      474.87     14.38 o 
   3  19   4      169.96      176.36      8.05 o 
   4  19   4       18.57       25.62      8.87 o 
   5  19   4       18.22       11.90     10.78 o 
   6  19   4       51.82       61.48     11.08 o 
  -7  20   4       47.93       40.72     11.42 o 
  -6  20   4       12.64       17.90     10.36 o 
  -5  20   4       45.44       45.50      9.26 o 
  -4  20   4       46.85       49.36      9.03 o 
  -3  20   4      205.06      187.44      8.12 o 
  -2  20   4      201.46      193.34      7.34 o 
  -1  20   4      149.42      155.24      7.05 o 
   0  20   4      126.64      129.54      6.54 o 
   1  20   4      123.52      120.75      7.51 o 
   2  20   4       58.05       59.29      9.23 o 
   3  20   4       18.60       20.82      8.27 o 
   4  20   4      209.56      224.93     10.65 o 
   5  20   4       25.39       43.23     12.13 o 
  -6  21   4       33.18       28.84      9.93 o 
  -5  21   4       84.30       95.36      9.04 o 
  -4  21   4       22.49       34.65      7.92 o 
  -3  21   4       49.79       64.75      9.64 o 
  -2  21   4      158.51      150.62      7.23 o 
  -1  21   4      442.99      438.95      9.00 o 
   0  21   4       53.66       49.77      7.05 o 
   1  21   4       72.39       73.79      7.61 o 
   2  21   4      250.37      243.86      8.15 o 
   3  21   4       75.69       68.72      7.63 o 
   4  21   4       90.14       91.86     10.31 o 
   5  21   4       85.99      103.97     12.43 o 
  -6  22   4       29.49       30.53     11.42 o 
  -5  22   4       34.12       32.03      9.05 o 
  -4  22   4       17.65        6.11      9.30 o 
  -3  22   4       31.99       25.87      7.98 o 
  -2  22   4      750.03      739.63     15.47 o 
  -1  22   4      186.59      196.84      9.95 o 
   0  22   4      267.70      256.30     11.41 o 
   1  22   4      147.82      144.81      6.87 o 
   2  22   4      258.84      250.32     10.12 o 
   3  22   4      418.88      398.38      9.46 o 
   4  22   4        8.82       12.31      9.76 o 
   5  22   4       63.83       68.96     11.60 o 
  -6  23   4       58.14       76.54     11.62 o 
  -5  23   4       15.18       17.08     10.50 o 
  -4  23   4      123.89      118.50      8.52 o 
  -3  23   4       76.72       92.92      8.04 o 
  -2  23   4       24.70       27.34      7.94 o 
  -1  23   4      456.41      437.19      8.10 o 
   0  23   4      163.35      147.29      7.56 o 
   1  23   4      321.72      299.90      8.33 o 
   2  23   4       95.05       94.14      8.40 o 
   3  23   4       83.24      109.41     14.87 o 
   4  23   4       83.01      109.60     10.28 o 
   5  23   4       27.50       31.07     10.97 o 
  -6  24   4       17.51       30.47     28.97 o 
  -5  24   4      148.40      146.35      9.47 o 
  -4  24   4      136.80      121.30      9.21 o 
  -3  24   4      351.90      353.12      9.12 o 
  -2  24   4       17.11       25.51      8.35 o 
  -1  24   4       63.71       71.30      8.02 o 
   0  24   4      118.22      122.16      8.53 o 
   1  24   4      127.64      134.01      7.39 o 
   2  24   4      133.08      123.67      8.43 o 
   3  24   4      181.15      180.22      8.72 o 
   4  24   4      128.93      137.63     13.33 o 
  -5  25   4        9.83        1.91      9.49 o 
  -4  25   4      126.59      122.96      8.56 o 
  -3  25   4       11.63       15.01      8.36 o 
  -2  25   4      164.77      176.32      8.84 o 
  -1  25   4       10.23       16.19      7.16 o 
   0  25   4      214.97      218.71      8.46 o 
   1  25   4       45.13       49.11      8.16 o 
   2  25   4       36.52       51.93      7.99 o 
   3  25   4       82.80       84.04      9.19 o 
   4  25   4      122.42      126.46     10.82 o 
  -5  26   4        0.53        0.69      9.22 o 
  -4  26   4       29.07       20.43      8.46 o 
  -3  26   4       14.69       11.55      7.98 o 
  -2  26   4       40.99       45.06      7.64 o 
  -1  26   4      117.51      123.41      7.92 o 
   0  26   4       43.76       50.33      8.00 o 
   1  26   4      379.03      373.01     19.72 o 
   2  26   4       56.59       53.20      8.27 o 
   3  26   4       14.83       31.46      9.89 o 
   4  26   4       45.93       41.30     11.01 o 
  -4  27   4       34.15       53.38      9.27 o 
  -3  27   4        6.88       16.94      7.89 o 
  -2  27   4      114.82      125.74      9.25 o 
  -1  27   4       77.54       82.58      7.48 o 
   0  27   4       27.15       28.20      7.75 o 
   1  27   4       47.34       51.97      8.49 o 
   2  27   4      156.97      157.34      9.61 o 
   3  27   4       85.37       89.76      9.47 o 
  -4  28   4        9.74       16.38     10.23 o 
  -3  28   4       51.34       54.02      7.78 o 
  -2  28   4       57.87       71.78      9.56 o 
  -1  28   4      382.98      352.68     10.31 o 
   0  28   4       40.63       49.65      7.60 o 
   1  28   4      209.45      182.36      9.71 o 
   2  28   4       42.70       39.85      9.15 o 
   3  28   4       26.50       36.60      9.63 o 
  -3  29   4      253.99      267.61     14.06 o 
  -2  29   4      101.94      106.25      8.30 o 
  -1  29   4       61.31       61.64      8.02 o 
   0  29   4       54.17       48.00      9.46 o 
   1  29   4      106.84      119.97      9.84 o 
   2  29   4       40.60       34.89     10.76 o 
  -3  30   4        8.24       -9.46     20.20 o 
  -2  30   4       15.90       18.86      8.46 o 
  -1  30   4       18.12       23.86      8.49 o 
   0  30   4        5.27       -4.01      8.38 o 
   1  30   4       11.22       14.47      8.96 o 
  -1  31   4       18.27       20.37      9.12 o 
   0  31   4       22.63       38.25      9.09 o 
  -8   0   5        2.72       15.85     19.22 o 
  -7   0   5       13.45       18.80     15.24 o 
  -6   0   5        0.12       12.90     14.62 o 
  -5   0   5      117.17      104.60     12.71 o 
  -4   0   5      308.52      355.23     21.24 o 
  -3   0   5      141.48      121.96     11.89 o 
  -2   0   5      469.04      471.70     23.56 o 
  -1   0   5      541.16      635.54     22.55 o 
   0   0   5      762.14      784.99     15.20 o 
   1   0   5       67.79       80.15     13.09 o 
   2   0   5       21.55       12.03     11.40 o 
   3   0   5       15.35       28.69     15.19 o 
   4   0   5       51.58       42.07      9.89 o 
   5   0   5      254.34      235.78     13.94 o 
   6   0   5        8.02       39.73     13.17 o 
   7   0   5        4.12        6.87     14.55 o 
  -8   1   5      142.82      137.06     13.56 o 
  -7   1   5       20.13       31.70     11.04 o 
  -6   1   5      107.50      114.39      9.44 o 
  -5   1   5       57.36       50.38      9.24 o 
  -4   1   5      438.70      451.11     13.54 o 
  -3   1   5      189.63      202.35      8.59 o 
  -2   1   5      752.49      793.53     19.86 o 
  -1   1   5      320.13      314.43      7.68 o 
   0   1   5       43.36       30.05      7.56 o 
   1   1   5       54.35       65.59      8.11 o 
   2   1   5     1172.34     1183.79     11.28 o 
   3   1   5      459.04      453.83     10.73 o 
   4   1   5      464.86      458.05     10.04 o 
   5   1   5      275.93      271.49      9.10 o 
   6   1   5       46.92       49.08     10.99 o 
   7   1   5        7.38       20.02     11.91 o 
  -8   2   5       72.74       71.47     13.68 o 
  -7   2   5      145.64      159.41     11.03 o 
  -6   2   5      145.21      153.62      9.68 o 
  -5   2   5      294.39      281.38      8.94 o 
  -4   2   5      251.01      271.71     10.80 o 
  -3   2   5      379.89      383.23      8.48 o 
  -2   2   5      441.88      441.63     11.11 o 
  -1   2   5      487.02      451.13     14.17 o 
   0   2   5      608.15      592.24     12.67 o 
   1   2   5       27.89       35.24      6.88 o 
   2   2   5      121.34      110.74      9.38 o 
   3   2   5     1577.22     1540.98     17.22 o 
   4   2   5       19.61       26.68      8.86 o 
   5   2   5      273.58      259.69     10.16 o 
   6   2   5       53.53       57.56      9.49 o 
   7   2   5       58.83       60.77     11.14 o 
  -8   3   5      264.44      270.80     12.99 o 
  -7   3   5       24.67       25.97     10.06 o 
  -6   3   5      387.64      378.12      9.79 o 
  -5   3   5      255.06      249.29      8.80 o 
  -4   3   5     1019.22     1017.88     28.95 o 
  -3   3   5     1147.69     1182.33     27.58 o 
  -2   3   5      191.39      171.29      8.59 o 
  -1   3   5      188.00      209.98      8.60 o 
   0   3   5      506.91      506.76     12.13 o 
   1   3   5       57.66       54.59      6.78 o 
   2   3   5      291.66      286.54      8.80 o 
   3   3   5       31.76       42.77      8.52 o 
   4   3   5       95.24       90.53      8.57 o 
   5   3   5      152.79      149.82      9.59 o 
   6   3   5      134.63      131.83      9.67 o 
   7   3   5       93.37       96.98     11.83 o 
  -8   4   5      136.05      146.01     13.39 o 
  -7   4   5        8.82       17.86     10.41 o 
  -6   4   5      630.94      622.42     12.63 o 
  -5   4   5      869.44      869.27     21.49 o 
  -4   4   5      211.46      208.95      8.81 o 
  -3   4   5      833.59      867.68     23.71 o 
  -2   4   5      708.53      756.70     22.40 o 
  -1   4   5      308.52      317.83      8.29 o 
   0   4   5      202.63      190.05      8.54 o 
   1   4   5      376.01      375.90      8.65 o 
   2   4   5      264.33      266.72      8.37 o 
   3   4   5      175.13      167.47      8.35 o 
   4   4   5      373.43      363.13      9.70 o 
   5   4   5       26.73       31.50      7.61 o 
   6   4   5       44.04       39.10     10.68 o 
   7   4   5       53.61       57.36     11.88 o 
  -8   5   5       14.91       17.02     12.16 o 
  -7   5   5       18.48       28.28     11.02 o 
  -6   5   5       44.29       42.90      8.61 o 
  -5   5   5       71.02       76.60      8.53 o 
  -4   5   5       70.20       71.99      6.55 o 
  -3   5   5       16.70       26.80      6.29 o 
  -2   5   5      428.83      436.06      7.16 o 
  -1   5   5      633.67      647.23     11.54 o 
   0   5   5      168.07      168.48      7.50 o 
   1   5   5      682.88      717.35     11.79 o 
   2   5   5       28.04       37.97      7.60 o 
   3   5   5      637.24      626.13     11.02 o 
   4   5   5      206.42      203.35      9.29 o 
   5   5   5       36.66       36.65      8.18 o 
   6   5   5       67.42       71.10      9.55 o 
   7   5   5       44.68       62.00      9.91 o 
  -8   6   5       60.23       70.05     11.30 o 
  -7   6   5       17.13       27.77     10.20 o 
  -6   6   5      281.20      262.52      9.22 o 
  -5   6   5      137.70      133.65      7.36 o 
  -4   6   5      674.75      668.20     19.82 o 
  -3   6   5        5.99       12.58      7.08 o 
  -2   6   5       49.18       65.31      7.56 o 
  -1   6   5      233.33      246.78      7.63 o 
   0   6   5      800.78      794.15     20.65 o 
   1   6   5      112.92      116.05      7.83 o 
   2   6   5     1710.51     1741.23     38.77 o 
   3   6   5     1028.71     1035.40     13.80 o 
   4   6   5       92.88       92.17      9.22 o 
   5   6   5       64.59       80.53      9.01 o 
   6   6   5      129.70      132.88     10.89 o 
   7   6   5        2.82       12.70     13.03 o 
  -8   7   5      144.74      149.84     11.77 o 
  -7   7   5      101.27      105.53     11.22 o 
  -6   7   5      581.86      553.35      9.09 o 
  -5   7   5      529.32      508.02     14.08 o 
  -4   7   5      414.51      395.02     11.40 o 
  -3   7   5       67.85       79.50      7.90 o 
  -2   7   5      336.27      317.92      7.13 o 
  -1   7   5      545.99      536.94     10.49 o 
   0   7   5      679.84      730.61     21.50 o 
   1   7   5      906.77      897.19     19.97 o 
   2   7   5      189.34      191.11      7.77 o 
   3   7   5       50.07       51.75      8.21 o 
   4   7   5      565.26      575.02     13.04 o 
   5   7   5      285.87      294.11     10.24 o 
   6   7   5        8.97       14.38     10.80 o 
   7   7   5        5.09        4.18     13.13 o 
  -8   8   5       22.80        5.25     12.41 o 
  -7   8   5      184.56      182.74     10.49 o 
  -6   8   5      457.29      463.33     10.45 o 
  -5   8   5      168.59      180.56      8.27 o 
  -4   8   5      234.87      234.27      9.31 o 
  -3   8   5      184.90      192.02      8.02 o 
  -2   8   5        2.70        3.76      6.59 o 
  -1   8   5      350.47      366.01      9.84 o 
   0   8   5      238.31      268.75      8.73 o 
   1   8   5     1247.50     1235.59     21.05 o 
   2   8   5      104.43      118.18      7.57 o 
   3   8   5      128.71      127.76      7.36 o 
   4   8   5       14.96       14.33      7.99 o 
   5   8   5      261.14      256.43      9.19 o 
   6   8   5       52.69       65.23     11.00 o 
  -8   9   5        4.12        7.10     11.51 o 
  -7   9   5       19.42       29.58     10.36 o 
  -6   9   5      373.73      377.71     10.41 o 
  -5   9   5       13.51       15.98      8.07 o 
  -4   9   5       99.25       94.81      8.23 o 
  -3   9   5        7.25       10.45      7.74 o 
  -2   9   5     1897.32     1934.85     52.15 o 
  -1   9   5      339.85      342.13      9.65 o 
   0   9   5     1095.90     1047.62     24.49 o 
   1   9   5       21.27       29.90      8.23 o 
   2   9   5       90.35       91.12      6.94 o 
   3   9   5      214.22      212.59      8.18 o 
   4   9   5      331.00      330.41      8.73 o 
   5   9   5       47.43       57.03      9.60 o 
   6   9   5       32.15       47.72     11.94 o 
  -8  10   5      156.86      187.69     13.49 o 
  -7  10   5       73.03       92.59     10.62 o 
  -6  10   5      288.12      275.69      9.58 o 
  -5  10   5      136.06      137.03      7.99 o 
  -4  10   5      203.22      211.76      8.62 o 
  -3  10   5      130.23      121.32      7.07 o 
  -2  10   5      117.15      140.27      7.81 o 
  -1  10   5      152.70      163.07      6.59 o 
   0  10   5      221.80      225.79      8.04 o 
   1  10   5       70.97       66.77     10.24 o 
   2  10   5      108.77      106.01      8.84 o 
   3  10   5        9.13       21.92      7.26 o 
   4  10   5       15.33       10.58      9.55 o 
   5  10   5       76.40       80.62      9.46 o 
   6  10   5       40.97       47.32     11.03 o 
  -8  11   5       50.64       46.44     11.01 o 
  -7  11   5       50.58       74.25     11.69 o 
  -6  11   5      418.91      397.23     10.57 o 
  -5  11   5      174.49      171.80      7.70 o 
  -4  11   5      641.46      602.10     18.68 o 
  -3  11   5      315.52      319.98      9.25 o 
  -2  11   5      434.07      448.77     13.78 o 
  -1  11   5      411.05      364.31      8.40 o 
   0  11   5      229.04      222.29      8.13 o 
   1  11   5      578.61      591.38     17.91 o 
   2  11   5       14.83       16.62      7.43 o 
   3  11   5      514.31      498.39     10.47 o 
   4  11   5      125.93      112.40      9.08 o 
   5  11   5      128.04      125.62     11.33 o 
   6  11   5      135.92      144.96     11.35 o 
  -8  12   5       24.42       19.09     12.03 o 
  -7  12   5       90.85       96.92     11.98 o 
  -6  12   5       49.63       69.12      9.15 o 
  -5  12   5      143.64      143.71      8.05 o 
  -4  12   5       81.83       89.89      7.41 o 
  -3  12   5      258.14      252.40      9.00 o 
  -2  12   5      333.21      310.93      7.48 o 
  -1  12   5     1669.20     1687.08     39.26 o 
   0  12   5      374.48      380.26      7.70 o 
   1  12   5        9.46       11.27      6.78 o 
   2  12   5      234.72      224.16      7.24 o 
   3  12   5      148.27      146.66      7.58 o 
   4  12   5       61.87       61.22      9.96 o 
   5  12   5       35.50       30.58      9.50 o 
   6  12   5       28.26       35.92     10.33 o 
  -7  13   5       54.24       57.33     10.14 o 
  -6  13   5        2.66        2.18      8.50 o 
  -5  13   5      131.66      126.28      8.16 o 
  -4  13   5      495.71      500.82      9.94 o 
  -3  13   5       77.27       77.18      7.43 o 
  -2  13   5       51.38       57.07      7.51 o 
  -1  13   5      256.10      245.40      7.38 o 
   0  13   5      114.57      128.94      9.68 o 
   1  13   5      548.64      553.18     13.42 o 
   2  13   5      448.60      420.47     12.11 o 
   3  13   5      129.33      134.74      8.59 o 
   4  13   5      195.80      205.52      9.54 o 
   5  13   5        5.01       12.32      9.66 o 
   6  13   5       73.59       87.22     12.57 o 
  -7  14   5      854.90      845.48     15.51 o 
  -6  14   5      269.02      282.18     11.54 o 
  -5  14   5       81.05       76.87      7.42 o 
  -4  14   5      195.80      189.64      8.75 o 
  -3  14   5      524.26      514.16     18.52 o 
  -2  14   5      286.95      302.24     12.20 o 
  -1  14   5      242.53      247.04      7.90 o 
   0  14   5       29.33       22.82      7.80 o 
   1  14   5       74.32       80.12      7.08 o 
   2  14   5      147.96      147.15      8.33 o 
   3  14   5       65.30       79.28      7.92 o 
   4  14   5      232.45      218.32      9.31 o 
   5  14   5       38.41       41.17      9.87 o 
   6  14   5        4.53       14.12      9.99 o 
  -7  15   5       45.09       47.82      9.77 o 
  -6  15   5       23.04       13.86     10.27 o 
  -5  15   5       10.21       21.66      8.15 o 
  -4  15   5      312.25      321.19      9.18 o 
  -3  15   5      587.49      581.68     11.72 o 
  -2  15   5      114.59      109.56      8.70 o 
  -1  15   5      207.58      213.46      7.91 o 
   0  15   5      106.11      107.23      7.18 o 
   1  15   5      174.18      166.84      7.02 o 
   2  15   5      166.10      160.31      7.31 o 
   3  15   5      263.62      242.40      8.58 o 
   4  15   5       99.40       90.31      8.38 o 
   5  15   5        3.23       -1.04      9.07 o 
   6  15   5       73.34       81.69     12.96 o 
  -7  16   5      179.88      184.70     10.72 o 
  -6  16   5        2.60       13.87      9.08 o 
  -5  16   5       58.82       55.98      8.30 o 
  -4  16   5      673.01      671.87     14.62 o 
  -3  16   5      206.78      212.99      8.68 o 
  -2  16   5      882.73      870.77     30.85 o 
  -1  16   5      896.29      924.22     24.36 o 
   0  16   5        6.35        8.40      7.44 o 
   1  16   5     1269.51     1254.60     34.07 o 
   2  16   5       38.99       47.68      7.05 o 
   3  16   5       42.64       36.22      8.24 o 
   4  16   5       71.89       74.95      9.65 o 
   5  16   5        7.56       28.50     10.80 o 
   6  16   5       57.40       81.58     13.19 o 
  -7  17   5      299.34      329.00     12.21 o 
  -6  17   5       16.89       23.13     10.35 o 
  -5  17   5       76.59       69.56      7.94 o 
  -4  17   5      375.71      361.41      9.57 o 
  -3  17   5       23.55       23.66      7.73 o 
  -2  17   5      215.58      219.16      8.24 o 
  -1  17   5      124.33      139.59      8.52 o 
   0  17   5      240.95      241.82      9.26 o 
   1  17   5      264.38      274.67      8.84 o 
   2  17   5       44.29       39.42      7.98 o 
   3  17   5      740.77      709.06     19.77 o 
   4  17   5       22.74       40.80      8.91 o 
   5  17   5      161.05      159.35      9.73 o 
  -7  18   5        9.30       22.68     12.87 o 
  -6  18   5       85.74      102.80     11.05 o 
  -5  18   5        2.68        7.94      8.92 o 
  -4  18   5      796.70      763.43     22.50 o 
  -3  18   5      161.70      144.43      7.99 o 
  -2  18   5      409.43      405.31     10.84 o 
  -1  18   5     1188.56     1136.04     30.15 o 
   0  18   5      489.28      475.95     16.98 o 
   1  18   5       79.65       74.64      7.20 o 
   2  18   5      167.19      167.56      8.89 o 
   3  18   5       59.36       48.79      7.68 o 
   4  18   5       34.87       33.79      9.14 o 
   5  18   5       51.94       74.13     10.46 o 
  -6  19   5      147.52      143.64     10.38 o 
  -5  19   5       32.88       40.11      8.93 o 
  -4  19   5       86.11       80.79      9.40 o 
  -3  19   5      203.42      202.94      8.46 o 
  -2  19   5       61.93       57.86      7.92 o 
  -1  19   5      300.96      267.29      9.84 o 
   0  19   5      322.18      297.89     14.84 o 
   1  19   5       55.80       68.34      8.50 o 
   2  19   5       86.00      106.64      8.35 o 
   3  19   5      141.84      138.20      9.28 o 
   4  19   5       50.70       68.88     11.97 o 
   5  19   5       22.80       18.33     11.38 o 
  -6  20   5      105.16      116.44     10.35 o 
  -5  20   5       50.21       44.45      9.42 o 
  -4  20   5      150.23      149.63      8.97 o 
  -3  20   5       62.57       57.72      8.32 o 
  -2  20   5       68.36       64.79      8.72 o 
  -1  20   5      282.08      282.67     11.75 o 
   0  20   5      890.98      834.57     23.58 o 
   1  20   5      240.42      236.78     12.49 o 
   2  20   5       80.46       84.64      9.45 o 
   3  20   5       30.25       30.54     10.27 o 
   4  20   5       58.04       67.04      9.69 o 
   5  20   5        3.07        9.75     12.88 o 
  -6  21   5       41.78       51.89     10.74 o 
  -5  21   5       64.45       78.16     10.62 o 
  -4  21   5       35.41       56.55     10.25 o 
  -3  21   5       17.28       25.82      7.99 o 
  -2  21   5       17.30       19.83      7.34 o 
  -1  21   5      274.02      275.71      7.73 o 
   0  21   5      317.00      308.05     12.55 o 
   1  21   5      431.16      420.95     12.37 o 
   2  21   5       29.55       33.63      7.54 o 
   3  21   5       35.50       26.59      8.35 o 
   4  21   5       51.82       55.39     10.63 o 
  -6  22   5        9.76       15.45      9.26 o 
  -5  22   5       27.40       32.30      9.07 o 
  -4  22   5       75.88       78.52      8.40 o 
  -3  22   5       29.15       24.28      7.28 o 
  -2  22   5      254.15      245.60      8.95 o 
  -1  22   5       98.32      103.89      7.93 o 
   0  22   5      129.19      126.84      8.01 o 
   1  22   5      145.66      124.15      9.23 o 
   2  22   5       40.55       39.90      9.10 o 
   3  22   5       39.35       50.42      9.77 o 
   4  22   5       23.29       35.29     10.69 o 
  -5  23   5       13.31       31.39     10.49 o 
  -4  23   5       36.01       36.87      9.18 o 
  -3  23   5      142.96      120.82     10.93 o 
  -2  23   5      192.87      183.33      9.43 o 
  -1  23   5      224.57      233.56      8.19 o 
   0  23   5      213.76      225.27      8.72 o 
   1  23   5       59.45       57.52      7.54 o 
   2  23   5        0.23        8.40      9.03 o 
   3  23   5       26.65       21.43      9.41 o 
   4  23   5       64.51       70.80     11.87 o 
  -5  24   5      259.88      272.05      9.47 o 
  -4  24   5       64.86       67.12     10.15 o 
  -3  24   5      159.23      160.56      9.16 o 
  -2  24   5      339.69      320.88      8.98 o 
  -1  24   5       54.77       48.57      8.75 o 
   0  24   5       10.88       14.66      7.43 o 
   1  24   5      108.71      108.74      9.58 o 
   2  24   5       14.74       21.34      9.09 o 
   3  24   5      115.85      127.13      9.25 o 
   4  24   5      111.92      124.17     10.79 o 
  -5  25   5        8.58       16.67     10.98 o 
  -4  25   5       80.78       85.61      9.10 o 
  -3  25   5       44.17       38.87      8.70 o 
  -2  25   5      107.06      107.92      7.46 o 
  -1  25   5        4.04        2.35      8.45 o 
   0  25   5       43.25       48.42      8.40 o 
   1  25   5       33.71       40.40      8.20 o 
   2  25   5        3.95       10.66     10.19 o 
   3  25   5       39.88       44.75      9.38 o 
  -4  26   5       58.49       77.08     10.92 o 
  -3  26   5       31.53       39.85      9.39 o 
  -2  26   5       60.62       57.13      7.68 o 
  -1  26   5      122.05      104.02      8.74 o 
   0  26   5       76.82       79.68      9.87 o 
   1  26   5       36.88       38.15      9.45 o 
   2  26   5       15.90       10.43      9.11 o 
   3  26   5       58.26       76.74      9.90 o 
  -4  27   5       45.17       38.81     10.54 o 
  -3  27   5        4.30       15.78     10.32 o 
  -2  27   5       41.09       48.03      8.18 o 
  -1  27   5       90.55       75.03      9.50 o 
   0  27   5        1.29       14.71      8.10 o 
   1  27   5       57.82       63.96      9.18 o 
   2  27   5       52.92       53.41     10.03 o 
  -3  28   5       30.84       39.87     10.15 o 
  -2  28   5      133.04      134.09      8.88 o 
  -1  28   5       55.14       68.33     10.37 o 
   0  28   5        2.18       12.22      8.71 o 
   1  28   5      173.38      192.26     10.08 o 
   2  28   5       12.96       24.28     12.20 o 
  -2  29   5      130.27      128.89     16.79 o 
  -1  29   5        0.76       -9.31      9.31 o 
   0  29   5        4.03       10.45     10.01 o 
   1  29   5       44.95       72.37     10.30 o 
  -8   0   6      209.93      191.11     19.11 o 
  -7   0   6      142.50      136.86     17.12 o 
  -6   0   6      120.42      121.09     14.77 o 
  -5   0   6        2.12        7.43     10.99 o 
  -4   0   6        0.32       12.98     12.25 o 
  -3   0   6      346.33      323.13     11.16 o 
  -2   0   6      302.45      294.48     12.61 o 
  -1   0   6       69.52       70.25     11.52 o 
   0   0   6      191.04      172.01     11.20 o 
   1   0   6      229.30      222.98     12.63 o 
   2   0   6      809.39      819.02     14.77 o 
   3   0   6      181.52      200.42     12.92 o 
   4   0   6      131.69      150.73     16.18 o 
   5   0   6      151.46      147.49     14.57 o 
   6   0   6        4.69        1.31     15.97 o 
  -8   1   6       42.59       46.66     12.72 o 
  -7   1   6        5.75        2.74      9.91 o 
  -6   1   6      156.96      149.37     10.24 o 
  -5   1   6      170.78      169.93      8.57 o 
  -4   1   6      189.51      187.43      8.39 o 
  -3   1   6       56.82       69.04      7.34 o 
  -2   1   6      539.04      527.99      8.08 o 
  -1   1   6      200.60      188.58      7.38 o 
   0   1   6       17.97       28.23      7.43 o 
   1   1   6      399.39      397.72      8.68 o 
   2   1   6      387.78      385.11     11.57 o 
   3   1   6      133.36      133.00     11.06 o 
   4   1   6       28.12       27.09     10.40 o 
   5   1   6       33.95       37.40      8.95 o 
   6   1   6       51.84       57.16      9.46 o 
  -8   2   6      120.22      128.58     12.73 o 
  -7   2   6       11.79       28.87     10.15 o 
  -6   2   6      207.91      202.06     10.47 o 
  -5   2   6      526.62      540.94     13.43 o 
  -4   2   6      529.63      514.32     12.51 o 
  -3   2   6      633.68      614.43     11.60 o 
  -2   2   6        4.66       15.70      6.80 o 
  -1   2   6      183.50      187.96      7.07 o 
   0   2   6        3.85       11.16      7.09 o 
   1   2   6      107.23      105.22      7.38 o 
   2   2   6      738.79      710.51     15.46 o 
   3   2   6       11.23       22.99      8.70 o 
   4   2   6      972.41      950.64     13.91 o 
   5   2   6       43.17       44.71      8.12 o 
   6   2   6       41.90       44.93     10.23 o 
  -8   3   6       79.46       78.78     13.03 o 
  -7   3   6       93.50       98.91     10.37 o 
  -6   3   6      262.05      250.25      8.93 o 
  -5   3   6      430.18      421.30     13.34 o 
  -4   3   6      104.31      105.09      8.21 o 
  -3   3   6       77.81       87.23      8.56 o 
  -2   3   6      110.20      110.54      7.85 o 
  -1   3   6      120.45      111.14      7.18 o 
   0   3   6      611.56      632.85     17.60 o 
   1   3   6        9.85       14.63      7.64 o 
   2   3   6      589.86      585.39     14.65 o 
   3   3   6        4.39        6.09      8.99 o 
   4   3   6      478.34      471.42     10.32 o 
   5   3   6       44.98       47.48      8.68 o 
   6   3   6       70.70       62.69     10.13 o 
  -8   4   6       58.27       65.79     13.26 o 
  -7   4   6       13.01       20.04     11.49 o 
  -6   4   6       32.72       44.65      9.44 o 
  -5   4   6      378.53      388.14     10.07 o 
  -4   4   6      203.86      199.42      8.41 o 
  -3   4   6        2.73        8.82      6.80 o 
  -2   4   6      151.56      154.22      7.95 o 
  -1   4   6      306.48      285.06      7.85 o 
   0   4   6      211.61      207.23      8.09 o 
   1   4   6      132.75      122.72      8.06 o 
   2   4   6      368.24      361.10      9.82 o 
   3   4   6       13.48       12.53      7.68 o 
   4   4   6      229.80      231.39     11.82 o 
   5   4   6      178.47      160.80      9.33 o 
   6   4   6       19.77       20.64     11.05 o 
  -8   5   6       49.82       67.89     14.39 o 
  -7   5   6       11.70       22.40     11.48 o 
  -6   5   6      178.42      168.34      9.02 o 
  -5   5   6       68.19       57.60      8.03 o 
  -4   5   6       15.46       24.84      8.07 o 
  -3   5   6      223.59      232.57      7.19 o 
  -2   5   6     1210.41     1187.00     22.22 o 
  -1   5   6      990.63      978.70     11.11 o 
   0   5   6      395.82      378.54     11.77 o 
   1   5   6      319.85      315.82      9.22 o 
   2   5   6        0.97       18.14      8.42 o 
   3   5   6      139.45      144.89      8.78 o 
   4   5   6       44.10       55.27      8.42 o 
   5   5   6       63.14       56.52      8.27 o 
   6   5   6       54.20       61.33      9.34 o 
  -8   6   6       85.85       86.29     14.54 o 
  -7   6   6       12.95       21.03      9.31 o 
  -6   6   6      220.48      221.04      9.29 o 
  -5   6   6      330.50      321.45      8.02 o 
  -4   6   6      305.84      308.35     10.37 o 
  -3   6   6        8.38       17.01      6.16 o 
  -2   6   6      418.35      403.87      8.56 o 
  -1   6   6      122.78      115.51      8.52 o 
   0   6   6      184.24      212.04      8.72 o 
   1   6   6      140.97      129.47      7.56 o 
   2   6   6      296.52      297.31      8.06 o 
   3   6   6      414.73      413.41      9.85 o 
   4   6   6      144.62      162.27      8.53 o 
   5   6   6      173.00      156.53     10.26 o 
   6   6   6       16.74       24.97     11.46 o 
  -8   7   6       28.24       49.92     11.86 o 
  -7   7   6       77.73       89.32     10.80 o 
  -6   7   6      284.38      283.63      9.54 o 
  -5   7   6       61.25       57.49      7.81 o 
  -4   7   6       72.49       75.54      7.34 o 
  -3   7   6       57.76       62.28      7.42 o 
  -2   7   6      165.22      165.14      8.78 o 
  -1   7   6      121.16      120.08      7.03 o 
   0   7   6      231.89      219.46      9.53 o 
   1   7   6      272.87      262.82      8.44 o 
   2   7   6       54.55       42.35      8.64 o 
   3   7   6        6.94        0.21      9.95 o 
   4   7   6      130.54      141.71     13.27 o 
   5   7   6      242.53      228.57      9.37 o 
   6   7   6       67.02       71.47     11.25 o 
  -8   8   6       66.38       80.70     13.24 o 
  -7   8   6       62.71       60.15     10.09 o 
  -6   8   6        0.21        7.93      7.97 o 
  -5   8   6      152.90      165.80      7.95 o 
  -4   8   6      169.03      159.99      8.27 o 
  -3   8   6      362.44      357.93      7.96 o 
  -2   8   6      198.70      194.08      8.14 o 
  -1   8   6       51.74       55.51      7.77 o 
   0   8   6      229.01      246.42      9.59 o 
   1   8   6       50.86       58.41      7.80 o 
   2   8   6      247.55      250.70      8.09 o 
   3   8   6      155.84      157.40     10.22 o 
   4   8   6      112.58      107.46      9.22 o 
   5   8   6       51.07       56.79      9.08 o 
   6   8   6       85.38       73.91     11.88 o 
  -7   9   6       54.50       54.55     11.78 o 
  -6   9   6      276.62      264.10      8.91 o 
  -5   9   6      394.84      383.02      9.13 o 
  -4   9   6      330.67      332.52      8.39 o 
  -3   9   6      573.99      571.78     12.64 o 
  -2   9   6        1.82        0.06      6.77 o 
  -1   9   6      278.88      299.24     16.95 o 
   0   9   6      376.21      363.12     11.52 o 
   1   9   6       47.18       49.79      8.56 o 
   2   9   6      634.35      612.28     15.79 o 
   3   9   6       73.78       82.38      8.15 o 
   4   9   6       63.47       71.84      8.50 o 
   5   9   6        2.28       14.86      9.03 o 
   6   9   6       16.39       22.40     10.65 o 
  -7  10   6       44.17       55.56     10.34 o 
  -6  10   6      347.82      363.72     10.94 o 
  -5  10   6      178.88      173.33      8.44 o 
  -4  10   6      731.33      714.06     21.22 o 
  -3  10   6      193.45      195.79      9.56 o 
  -2  10   6      232.76      238.68      8.16 o 
  -1  10   6       92.13       92.58      7.59 o 
   0  10   6      351.68      355.63     14.20 o 
   1  10   6      163.66      152.96      8.88 o 
   2  10   6      841.78      815.17     23.27 o 
   3  10   6       52.36       71.50      8.70 o 
   4  10   6       57.25       66.67      8.73 o 
   5  10   6       28.59       30.62      9.23 o 
   6  10   6       25.23       26.51     12.97 o 
  -7  11   6       35.42       50.22     15.11 o 
  -6  11   6       18.32       16.54      9.99 o 
  -5  11   6       89.28       85.88      9.43 o 
  -4  11   6       55.89       61.03      7.20 o 
  -3  11   6      113.78      111.53      7.59 o 
  -2  11   6      451.32      455.96     13.24 o 
  -1  11   6      114.88      114.54      8.10 o 
   0  11   6       68.26       66.84      8.13 o 
   1  11   6      541.21      532.80     13.22 o 
   2  11   6      158.54      172.41      8.61 o 
   3  11   6      122.91      121.82      8.25 o 
   4  11   6      107.60      105.80      8.90 o 
   5  11   6       56.86       65.43      8.49 o 
  -7  12   6      102.43      101.03     11.34 o 
  -6  12   6       60.94       59.05      8.79 o 
  -5  12   6       40.37       44.66      8.54 o 
  -4  12   6      184.38      180.52      9.64 o 
  -3  12   6      189.18      182.03      8.50 o 
  -2  12   6      685.55      649.68     19.65 o 
  -1  12   6      191.91      179.89      8.57 o 
   0  12   6      777.11      790.05     23.20 o 
   1  12   6      446.39      436.46     15.91 o 
   2  12   6       38.35       37.56      9.12 o 
   3  12   6      341.22      359.38     10.18 o 
   4  12   6        5.10        2.31      9.45 o 
   5  12   6       49.66       47.63      9.76 o 
  -7  13   6      129.86      135.27     11.59 o 
  -6  13   6       41.35       43.05      9.00 o 
  -5  13   6      128.96      131.09      8.05 o 
  -4  13   6       49.14       63.36      8.63 o 
  -3  13   6      168.60      156.33      7.70 o 
  -2  13   6      946.95      926.68     24.08 o 
  -1  13   6       43.84       59.73     10.73 o 
   0  13   6      619.74      594.99     17.22 o 
   1  13   6      249.60      246.06     10.55 o 
   2  13   6       81.64       91.89      7.62 o 
   3  13   6       69.06       80.71     10.96 o 
   4  13   6      245.23      243.68     10.68 o 
   5  13   6       86.69      101.88     11.84 o 
  -7  14   6       40.30       43.17     11.67 o 
  -6  14   6      147.80      164.03     10.66 o 
  -5  14   6      192.21      187.98      8.23 o 
  -4  14   6      258.34      245.32      9.20 o 
  -3  14   6       93.15       95.14      8.41 o 
  -2  14   6      366.85      384.99      7.73 o 
  -1  14   6      261.14      262.24      9.08 o 
   0  14   6      370.63      354.35     16.91 o 
   1  14   6       27.55       14.67      8.47 o 
   2  14   6       21.76       30.78      7.99 o 
   3  14   6       30.87       22.80      9.25 o 
   4  14   6       85.74       90.57      9.31 o 
   5  14   6       27.54       33.82     11.27 o 
  -7  15   6      175.92      180.68     15.06 o 
  -6  15   6        9.68        9.26      9.79 o 
  -5  15   6        1.66        3.63      8.63 o 
  -4  15   6      265.97      244.90     10.09 o 
  -3  15   6        6.32       13.17      8.34 o 
  -2  15   6      634.40      656.06     15.83 o 
  -1  15   6     1026.92     1009.91     29.84 o 
   0  15   6      208.04      208.24     11.29 o 
   1  15   6      112.15      121.29      9.62 o 
   2  15   6       66.42       81.32      8.28 o 
   3  15   6      148.94      134.77      9.35 o 
   4  15   6       29.87       29.33      9.08 o 
   5  15   6        0.09       27.91     11.40 o 
  -7  16   6      128.25      143.08     14.05 o 
  -6  16   6       29.34       32.44     10.95 o 
  -5  16   6       78.00       88.04     11.36 o 
  -4  16   6        6.02       12.36      8.49 o 
  -3  16   6      195.89      191.61      8.28 o 
  -2  16   6      583.35      581.84     17.89 o 
  -1  16   6      157.47      152.27      8.90 o 
   0  16   6      968.89      944.40     23.33 o 
   1  16   6      149.80      139.68      8.93 o 
   2  16   6      122.26      127.80      8.93 o 
   3  16   6        4.53       13.89      8.78 o 
   4  16   6       50.83       51.51      8.99 o 
   5  16   6       35.03       39.99     10.98 o 
  -6  17   6       99.92       95.43      9.71 o 
  -5  17   6       29.36       47.62      9.06 o 
  -4  17   6      301.06      308.01      9.57 o 
  -3  17   6       32.88       39.93      8.86 o 
  -2  17   6      135.10      139.42     11.05 o 
  -1  17   6      124.01      113.77      7.79 o 
   0  17   6      258.34      234.88      7.66 o 
   1  17   6       55.46       53.18      7.45 o 
   2  17   6       29.95       38.98      8.37 o 
   3  17   6      182.18      169.21      8.31 o 
   4  17   6      179.20      185.04     10.56 o 
   5  17   6       44.55       60.46     11.94 o 
  -6  18   6       24.97       42.29      9.86 o 
  -5  18   6       33.44       46.91      9.77 o 
  -4  18   6      328.43      315.18     15.96 o 
  -3  18   6      219.96      201.40      8.79 o 
  -2  18   6       65.09       61.40      8.26 o 
  -1  18   6      251.06      260.16     13.51 o 
   0  18   6       65.37       86.79      8.21 o 
   1  18   6        4.81        5.49      7.82 o 
   2  18   6        2.98        5.09      7.64 o 
   3  18   6       21.91       43.37      9.55 o 
   4  18   6       40.44       29.76     10.53 o 
  -6  19   6       70.45       85.57     10.66 o 
  -5  19   6       11.37       21.60     10.37 o 
  -4  19   6      108.35      106.79     10.02 o 
  -3  19   6      124.58      117.56      9.20 o 
  -2  19   6       19.37       28.63      8.28 o 
  -1  19   6      122.98      126.41      9.63 o 
   0  19   6      280.43      277.84      8.71 o 
   1  19   6      202.42      208.39      8.38 o 
   2  19   6        6.58        8.69      8.66 o 
   3  19   6       32.68       31.91      9.76 o 
   4  19   6       30.94       33.93     10.09 o 
  -6  20   6       36.08       30.68     11.87 o 
  -5  20   6      105.77      114.72      9.73 o 
  -4  20   6      209.10      230.26      9.70 o 
  -3  20   6      178.88      178.02      9.71 o 
  -2  20   6       21.51       21.56      8.45 o 
  -1  20   6      105.33      108.26     11.36 o 
   0  20   6       24.46       22.05      7.45 o 
   1  20   6        8.23       27.05      8.59 o 
   2  20   6       63.46       66.33      8.49 o 
   3  20   6       30.57       24.24     10.32 o 
   4  20   6        4.76        6.01     10.13 o 
  -5  21   6       13.47       21.20      9.88 o 
  -4  21   6       44.51       40.50      9.48 o 
  -3  21   6       38.42       38.48     10.32 o 
  -2  21   6        4.70       18.82      9.30 o 
  -1  21   6       56.97       50.07      9.18 o 
   0  21   6      101.10       85.33      8.71 o 
   1  21   6       40.76       47.49      7.48 o 
   2  21   6      133.07      151.90      9.93 o 
   3  21   6      122.25      143.16     11.87 o 
   4  21   6       34.12       35.74      9.30 o 
  -5  22   6      117.67      128.51     10.35 o 
  -4  22   6      266.54      290.36     10.91 o 
  -3  22   6        5.24       21.77      9.61 o 
  -2  22   6       97.35       94.71      7.67 o 
  -1  22   6       25.47       32.94      8.23 o 
   0  22   6      311.86      311.74      8.87 o 
   1  22   6        6.74        9.56      9.05 o 
   2  22   6        3.71        7.74      8.81 o 
   3  22   6       24.89       48.13     10.18 o 
  -5  23   6       15.85       31.53      9.77 o 
  -4  23   6       24.66       24.25      9.15 o 
  -3  23   6      158.54      164.23      8.99 o 
  -2  23   6       79.54       95.19      9.15 o 
  -1  23   6      133.28      147.65     10.08 o 
   0  23   6      205.33      223.16      8.45 o 
   1  23   6       20.51       21.65      8.91 o 
   2  23   6       45.08       53.59     10.18 o 
   3  23   6        1.53        6.38     11.02 o 
  -4  24   6       84.30       79.87      9.66 o 
  -3  24   6       58.81       60.72      8.15 o 
  -2  24   6       36.87       52.47      8.74 o 
  -1  24   6       86.74       86.60      8.06 o 
   0  24   6       30.62       35.03      9.25 o 
   1  24   6      151.72      153.77      9.10 o 
   2  24   6      138.01      149.28     10.00 o 
  -4  25   6        9.80       33.86     10.20 o 
  -3  25   6       40.90       41.36     10.56 o 
  -2  25   6       32.39       41.12      9.51 o 
  -1  25   6       20.62        7.68      8.98 o 
   0  25   6       32.94       29.16      9.03 o 
   1  25   6       55.81       51.21      8.71 o 
   2  25   6       59.04       62.29     10.18 o 
  -3  26   6       16.29       26.52     10.09 o 
  -2  26   6      306.84      303.89      8.44 o 
  -1  26   6        1.85       -7.67      7.67 o 
   0  26   6        7.24       11.30     10.49 o 
   1  26   6       20.35       16.65      9.40 o 
  -2  27   6      102.30      121.16      9.64 o 
  -1  27   6        0.31       18.40      9.39 o 
   0  27   6       10.20       23.84      8.73 o 
   1  27   6       95.36      103.65     11.90 o 
  -7   0   7       76.98       74.13     16.01 o 
  -6   0   7       51.29       48.21     14.49 o 
  -5   0   7      175.40      179.61     14.09 o 
  -4   0   7      405.92      409.10     22.35 o 
  -3   0   7        2.28        5.66      9.58 o 
  -2   0   7      258.43      249.01     14.92 o 
  -1   0   7       55.27       52.83      9.38 o 
   0   0   7        2.57       21.27     10.30 o 
   1   0   7       20.36       20.99      9.50 o 
   2   0   7      391.16      396.10     11.17 o 
   3   0   7       16.09       28.53     13.39 o 
   4   0   7       30.11       43.59     17.62 o 
   5   0   7       18.97       17.67     11.99 o 
  -7   1   7       84.99       88.11     10.53 o 
  -6   1   7      118.06      119.65     11.33 o 
  -5   1   7      382.95      368.41      9.14 o 
  -4   1   7       63.95       55.11      7.99 o 
  -3   1   7      255.61      246.35      9.01 o 
  -2   1   7      245.70      236.11      7.99 o 
  -1   1   7       76.37       85.67      8.61 o 
   0   1   7      515.39      491.07     11.71 o 
   1   1   7       91.28       74.78      9.19 o 
   2   1   7       21.33       20.43      7.31 o 
   3   1   7      104.13      127.56     10.33 o 
   4   1   7      418.03      400.60     11.86 o 
   5   1   7       22.98       19.98      9.56 o 
  -7   2   7       30.51       24.21     11.76 o 
  -6   2   7       80.00       78.98      9.66 o 
  -5   2   7      121.28      127.97      8.61 o 
  -4   2   7       17.12       21.93      8.54 o 
  -3   2   7        1.99        0.13      8.09 o 
  -2   2   7       84.16       83.82      7.14 o 
  -1   2   7        9.54       14.16      7.29 o 
   0   2   7      174.21      173.43      8.00 o 
   1   2   7      216.32      202.43      9.52 o 
   2   2   7      579.17      589.44      9.48 o 
   3   2   7      317.16      309.59      9.48 o 
   4   2   7       36.40       38.51      9.40 o 
   5   2   7       95.61       99.62      9.42 o 
  -7   3   7        1.08        6.55     10.79 o 
  -6   3   7        3.50        8.18     10.14 o 
  -5   3   7        2.58       12.23      8.28 o 
  -4   3   7       69.55       67.45      8.42 o 
  -3   3   7       55.25       65.75      7.37 o 
  -2   3   7       80.43       91.84      7.23 o 
  -1   3   7       37.50       41.39      6.40 o 
   0   3   7      351.66      329.01      9.39 o 
   1   3   7      239.98      219.40      9.14 o 
   2   3   7      108.53      100.95      8.57 o 
   3   3   7      322.49      329.57      9.50 o 
   4   3   7      118.14      109.31     11.33 o 
   5   3   7       37.86       44.70      9.91 o 
  -7   4   7        8.82       24.44     10.47 o 
  -6   4   7       36.12       53.57     10.20 o 
  -5   4   7      225.43      244.83     10.03 o 
  -4   4   7        0.24        0.69      8.36 o 
  -3   4   7      435.87      412.99      8.93 o 
  -2   4   7       16.84       14.25      7.09 o 
  -1   4   7      263.89      265.71     12.38 o 
   0   4   7       22.21       25.45      8.57 o 
   1   4   7      114.53      113.35      8.39 o 
   2   4   7       47.15       62.22      8.98 o 
   3   4   7        5.11       -3.59      9.78 o 
   4   4   7       74.54       75.13     10.34 o 
   5   4   7      101.01      106.84      9.37 o 
  -7   5   7      167.60      166.10     11.08 o 
  -6   5   7      132.27      128.03      9.31 o 
  -5   5   7      279.73      269.23      9.57 o 
  -4   5   7      330.90      334.95     10.94 o 
  -3   5   7      294.66      294.04      8.36 o 
  -2   5   7      777.89      706.19     21.42 o 
  -1   5   7      383.22      381.56      9.28 o 
   0   5   7       73.29       83.06      8.18 o 
   1   5   7      103.58      111.54      8.91 o 
   2   5   7       83.62       81.06      9.31 o 
   3   5   7       59.83       61.51     10.48 o 
   4   5   7       13.19       21.25      8.59 o 
   5   5   7       25.54       34.99      8.62 o 
  -7   6   7       35.36       50.90     11.13 o 
  -6   6   7      124.13      123.01      9.54 o 
  -5   6   7       22.83       27.91      9.95 o 
  -4   6   7      665.66      696.59     16.90 o 
  -3   6   7      217.84      227.98      8.16 o 
  -2   6   7      280.37      285.57      8.69 o 
  -1   6   7      163.38      165.00      8.42 o 
   0   6   7      192.55      187.27      8.45 o 
   1   6   7      432.51      394.45     12.03 o 
   2   6   7      423.47      419.26     15.23 o 
   3   6   7      485.52      498.29     11.33 o 
   4   6   7      135.50      140.14      8.96 o 
   5   6   7       69.56       63.04     10.45 o 
  -7   7   7       47.89       50.04     11.45 o 
  -6   7   7      102.79       93.76      9.66 o 
  -5   7   7       48.50       51.17      8.46 o 
  -4   7   7      203.34      215.56      9.66 o 
  -3   7   7       65.10       56.64      6.76 o 
  -2   7   7      384.30      391.87     12.11 o 
  -1   7   7      159.57      161.02      8.43 o 
   0   7   7      327.87      324.90      9.39 o 
   1   7   7      225.23      206.68      8.69 o 
   2   7   7      371.47      373.84      9.20 o 
   3   7   7      178.31      168.96     10.42 o 
   4   7   7       38.64       44.12      9.79 o 
   5   7   7      187.51      195.24     10.68 o 
  -7   8   7       26.75       30.36     11.54 o 
  -6   8   7       47.08       62.71      9.32 o 
  -5   8   7       77.17       84.41      8.74 o 
  -4   8   7      236.21      227.73      8.15 o 
  -3   8   7      639.27      623.90     23.11 o 
  -2   8   7      195.84      194.78      8.22 o 
  -1   8   7       26.56       23.66      8.85 o 
   0   8   7      371.25      347.93      8.05 o 
   1   8   7      155.93      141.22      9.19 o 
   2   8   7      165.06      170.84      8.44 o 
   3   8   7      174.78      169.23      9.38 o 
   4   8   7       15.05       30.76     10.46 o 
   5   8   7        8.65       18.26      9.70 o 
  -7   9   7       88.93       81.78     10.06 o 
  -6   9   7      135.84      122.04      9.25 o 
  -5   9   7      104.19      107.65      8.25 o 
  -4   9   7       76.25       73.06      7.37 o 
  -3   9   7      621.04      630.57     16.05 o 
  -2   9   7      414.84      423.57     10.84 o 
  -1   9   7       93.27       93.75      8.30 o 
   0   9   7      333.61      317.81      8.99 o 
   1   9   7      143.78      140.30      8.50 o 
   2   9   7       48.17       43.62      8.74 o 
   3   9   7       16.29       20.01     10.80 o 
   4   9   7       13.87       18.06      9.21 o 
   5   9   7       71.34       74.26     10.52 o 
  -7  10   7      122.58      131.87     10.99 o 
  -6  10   7       39.27       39.99      9.12 o 
  -5  10   7       44.06       40.84      8.36 o 
  -4  10   7      496.63      493.18     13.89 o 
  -3  10   7      157.69      155.90     10.62 o 
  -2  10   7      199.19      200.78      9.50 o 
  -1  10   7      193.10      185.68     10.18 o 
   0  10   7       48.07       57.63      7.38 o 
   1  10   7       36.77       34.70      8.39 o 
   2  10   7      122.93      113.99     10.69 o 
   3  10   7      192.06      186.25      8.51 o 
   4  10   7        8.67        5.72      9.96 o 
   5  10   7       91.95       98.71     10.75 o 
  -7  11   7       74.67       74.52     13.07 o 
  -6  11   7       85.68       78.59      9.24 o 
  -5  11   7       13.05       15.26      9.90 o 
  -4  11   7       46.48       56.79      6.77 o 
  -3  11   7      230.04      226.88     11.92 o 
  -2  11   7      179.24      164.86      8.11 o 
  -1  11   7      450.62      447.47     11.32 o 
   0  11   7      160.33      159.56     11.02 o 
   1  11   7      150.73      154.74      9.49 o 
   2  11   7       31.96       41.91      9.01 o 
   3  11   7       17.04       45.26     13.30 o 
   4  11   7      196.31      188.35     10.37 o 
   5  11   7       31.55       36.35     11.32 o 
  -7  12   7       42.93       58.88     11.90 o 
  -6  12   7       56.35       57.82      9.44 o 
  -5  12   7       56.03       57.93      8.86 o 
  -4  12   7       89.69       91.78      9.74 o 
  -3  12   7       49.54       54.60      7.70 o 
  -2  12   7      370.80      389.06     19.42 o 
  -1  12   7      297.82      297.54     11.78 o 
   0  12   7       81.01       93.64      7.59 o 
   1  12   7       89.00       79.21      8.88 o 
   2  12   7      169.47      161.55      9.61 o 
   3  12   7       56.26       61.43      9.03 o 
   4  12   7        9.49       16.36      9.02 o 
  -6  13   7       21.31       24.43      9.57 o 
  -5  13   7      138.92      121.56      9.41 o 
  -4  13   7       75.15       78.36      8.52 o 
  -3  13   7      305.35      334.80     11.29 o 
  -2  13   7      436.78      451.63      8.65 o 
  -1  13   7      114.88      114.48      7.83 o 
   0  13   7       15.39       18.39      9.19 o 
   1  13   7      289.73      280.01     10.30 o 
   2  13   7      200.96      199.58     10.98 o 
   3  13   7       92.95       79.68      9.05 o 
   4  13   7      127.49      128.53     10.43 o 
  -6  14   7       34.58       45.79      9.03 o 
  -5  14   7      120.61      122.12      8.95 o 
  -4  14   7       53.53       57.44      8.58 o 
  -3  14   7       49.18       45.61      9.76 o 
  -2  14   7      136.83      146.34      9.06 o 
  -1  14   7      175.93      168.62      7.57 o 
   0  14   7       76.45       71.26      8.89 o 
   1  14   7      137.33      129.03      9.30 o 
   2  14   7      187.01      183.94      8.45 o 
   3  14   7       35.64       69.36     13.57 o 
   4  14   7       46.34       51.17     11.06 o 
  -6  15   7       11.25       15.87      8.71 o 
  -5  15   7       20.70       44.25      9.50 o 
  -4  15   7        1.89        7.40      8.18 o 
  -3  15   7      386.19      350.91     10.76 o 
  -2  15   7       20.77       42.97      9.69 o 
  -1  15   7      267.03      249.71      9.93 o 
   0  15   7      184.16      175.15      9.07 o 
   1  15   7       12.20       23.14     11.04 o 
   2  15   7       72.34       86.17      8.33 o 
   3  15   7      110.05       92.97      9.96 o 
   4  15   7       36.75       44.71     10.74 o 
  -6  16   7       94.98       96.15     10.11 o 
  -5  16   7       15.90       32.57      9.10 o 
  -4  16   7       76.16       86.00      9.52 o 
  -3  16   7        9.51       19.04      9.10 o 
  -2  16   7      272.50      274.99     17.78 o 
  -1  16   7       55.41       61.45      8.30 o 
   0  16   7      161.30      172.35      9.27 o 
   1  16   7      231.15      213.96     11.72 o 
   2  16   7      112.98      106.18      8.63 o 
   3  16   7        5.21       17.48      9.24 o 
   4  16   7        0.08        6.49     10.35 o 
  -6  17   7       46.41       53.53     10.27 o 
  -5  17   7       17.98       22.41      8.05 o 
  -4  17   7      175.55      156.70      9.38 o 
  -3  17   7        6.78        8.39      8.72 o 
  -2  17   7       72.00       67.98      7.68 o 
  -1  17   7       79.76       87.03     14.96 o 
   0  17   7      227.37      217.30     12.05 o 
   1  17   7      103.36      115.03     13.94 o 
   2  17   7       24.74       31.57      9.27 o 
   3  17   7       95.03      100.53      8.39 o 
   4  17   7        9.87       12.70     12.19 o 
  -5  18   7       52.25       50.38      8.22 o 
  -4  18   7      183.84      180.87      9.64 o 
  -3  18   7       63.16       61.99      8.06 o 
  -2  18   7       17.72       33.21     11.89 o 
  -1  18   7       36.82       58.17      8.21 o 
   0  18   7       23.45       33.10      8.19 o 
   1  18   7       89.55       89.95      8.94 o 
   2  18   7        4.19       -3.36      8.65 o 
   3  18   7      101.80      113.00      8.91 o 
  -5  19   7       43.48       47.91     10.85 o 
  -4  19   7       20.80       34.65     10.91 o 
  -3  19   7       58.28       70.04     10.63 o 
  -2  19   7        9.90       34.76     10.31 o 
  -1  19   7        2.24        5.88      7.90 o 
   0  19   7       83.61       80.19      7.99 o 
   1  19   7       22.04       29.51      9.07 o 
   2  19   7       90.65       92.94      9.53 o 
   3  19   7       32.61       33.46     10.68 o 
  -5  20   7       36.04       38.07     12.07 o 
  -4  20   7       57.31       64.48      9.57 o 
  -3  20   7      114.45      123.60      9.43 o 
  -2  20   7      118.38      121.29      9.76 o 
  -1  20   7       76.63       84.30      8.12 o 
   0  20   7       16.47       22.54      8.53 o 
   1  20   7        2.02       12.14      9.86 o 
   2  20   7       59.96       69.97      9.08 o 
   3  20   7       18.11       20.62     10.81 o 
  -4  21   7      128.25      138.29      9.46 o 
  -3  21   7        6.58       25.57     10.12 o 
  -2  21   7       38.90       48.27      9.81 o 
  -1  21   7        8.13       14.23      9.85 o 
   0  21   7      169.83      171.65      9.44 o 
   1  21   7      115.44      110.59      9.75 o 
   2  21   7       37.43       39.32     10.70 o 
  -4  22   7       33.70       45.22     11.57 o 
  -3  22   7      112.21      136.53      9.93 o 
  -2  22   7       62.83       91.30      9.57 o 
  -1  22   7        3.85        8.23      8.72 o 
   0  22   7       18.82        8.03      8.80 o 
   1  22   7      206.96      210.50      9.96 o 
   2  22   7        0.46       16.97     10.91 o 
  -3  23   7       31.58       36.38     11.48 o 
  -2  23   7      256.71      259.57      8.92 o 
  -1  23   7        3.68       18.91     10.33 o 
   0  23   7       14.20       19.12     10.13 o 
   1  23   7       69.04       71.44      8.68 o 
  -3  24   7       76.15       66.92      8.78 o 
  -2  24   7        4.20       11.67      9.89 o 
  -1  24   7       33.37       48.56      8.87 o 
   0  24   7       43.79       52.91      9.02 o 
   1  24   7      125.70      129.93     11.16 o 
  -2  25   7        8.86        8.20      9.60 o 
  -1  25   7       43.64       45.85      9.57 o 
   0  25   7       20.86       32.34      9.17 o 
  -7   0   8      107.29      105.27     15.34 o 
  -6   0   8       98.91       87.47     13.76 o 
  -5   0   8       25.62       29.65     12.42 o 
  -4   0   8      217.16      226.46     14.26 o 
  -3   0   8      763.41      739.85     25.00 o 
  -2   0   8      380.02      330.75     19.94 o 
  -1   0   8       44.84       42.61     10.10 o 
   0   0   8      197.35      196.49     11.34 o 
   1   0   8       14.86       48.25     14.27 o 
   2   0   8        0.84        5.26     11.66 o 
   3   0   8      188.36      181.00     13.11 o 
   4   0   8       54.81       48.14     13.93 o 
  -7   1   8       25.39       35.00     12.14 o 
  -6   1   8      106.47      101.61     10.28 o 
  -5   1   8       27.92       34.65      8.39 o 
  -4   1   8      285.27      276.70     14.34 o 
  -3   1   8       80.19       87.71      8.21 o 
  -2   1   8       23.40       45.35      8.87 o 
  -1   1   8      154.96      145.33      8.39 o 
   0   1   8      126.01      124.84      8.24 o 
   1   1   8      110.32      109.58      7.92 o 
   2   1   8      131.27      124.55      8.09 o 
   3   1   8       23.64       32.45      8.39 o 
   4   1   8       40.60       48.00     10.39 o 
  -7   2   8       73.51       59.23     10.38 o 
  -6   2   8       85.80       93.05     12.18 o 
  -5   2   8       72.59       77.58     10.38 o 
  -4   2   8       39.59       43.41      9.03 o 
  -3   2   8       59.78       67.17      7.33 o 
  -2   2   8      157.33      154.45      7.43 o 
  -1   2   8      151.56      140.16      7.65 o 
   0   2   8       62.38       57.81     10.02 o 
   1   2   8       86.43       83.91      8.25 o 
   2   2   8       25.74       33.77      8.35 o 
   3   2   8      102.65      101.02     10.60 o 
   4   2   8       62.64       67.12     10.35 o 
  -7   3   8       24.79       24.74     11.88 o 
  -6   3   8       42.95       33.50     12.05 o 
  -5   3   8        5.81       10.03      8.94 o 
  -4   3   8      346.71      357.96     10.59 o 
  -3   3   8       29.38       26.26      7.56 o 
  -2   3   8       11.03       22.50      7.19 o 
  -1   3   8      105.34      106.20      6.85 o 
   0   3   8       52.19       60.57      7.26 o 
   1   3   8      203.61      185.27     11.75 o 
   2   3   8      467.96      462.65     10.95 o 
   3   3   8      296.24      297.50     14.09 o 
   4   3   8       21.39       26.71     11.11 o 
  -7   4   8       26.39       32.77     11.11 o 
  -6   4   8       99.08       86.09     10.54 o 
  -5   4   8       74.05       78.94      9.61 o 
  -4   4   8       51.56       58.35      8.48 o 
  -3   4   8       90.82      106.12      8.35 o 
  -2   4   8      341.45      335.33      9.55 o 
  -1   4   8      189.30      194.03      7.84 o 
   0   4   8      246.71      244.65      8.00 o 
   1   4   8      102.65      117.81     15.46 o 
   2   4   8       77.96       81.04     10.54 o 
   3   4   8        6.45        8.41      9.66 o 
   4   4   8       33.68       31.87     10.75 o 
  -7   5   8      131.25      133.98     11.75 o 
  -6   5   8       19.32        7.54     10.22 o 
  -5   5   8      291.21      288.73     11.07 o 
  -4   5   8      603.09      582.44     20.53 o 
  -3   5   8        6.63       15.39      8.10 o 
  -2   5   8      286.93      293.76      8.12 o 
  -1   5   8      717.63      732.28     14.05 o 
   0   5   8      122.32      121.44     13.18 o 
   1   5   8      488.53      459.17     11.65 o 
   2   5   8      531.94      527.18     13.41 o 
   3   5   8        7.89       28.87     16.33 o 
   4   5   8       33.50       31.27      9.86 o 
  -6   6   8       35.61       38.63     10.40 o 
  -5   6   8       38.58       44.38     10.39 o 
  -4   6   8       36.24       42.26      9.13 o 
  -3   6   8      318.95      309.90     11.41 o 
  -2   6   8      137.89      145.80      8.32 o 
  -1   6   8       15.86       28.55      7.63 o 
   0   6   8      280.82      293.13     11.79 o 
   1   6   8      309.11      294.26     10.82 o 
   2   6   8       23.38       19.15      9.18 o 
   3   6   8       31.02       22.31     12.80 o 
   4   6   8       81.25       78.98      9.98 o 
  -6   7   8       13.72       13.84      9.70 o 
  -5   7   8       95.26      118.22     11.65 o 
  -4   7   8       41.25       32.76      9.28 o 
  -3   7   8        6.99        9.73      7.13 o 
  -2   7   8      431.32      411.05      9.72 o 
  -1   7   8      624.52      607.35     18.19 o 
   0   7   8      125.71      127.64      8.36 o 
   1   7   8      340.91      340.98     15.78 o 
   2   7   8       22.21       23.31      8.57 o 
   3   7   8        4.21        1.28     14.55 o 
   4   7   8        6.68       17.56     14.05 o 
  -6   8   8       41.79       42.04     11.68 o 
  -5   8   8       10.24       14.29     10.47 o 
  -4   8   8      103.35      105.28      8.94 o 
  -3   8   8      123.45      114.14     10.01 o 
  -2   8   8      217.93      221.72      9.56 o 
  -1   8   8       42.33       53.46      8.30 o 
   0   8   8      204.92      199.50      8.62 o 
   1   8   8      176.10      178.18      9.95 o 
   2   8   8        8.43       -0.95      9.78 o 
   3   8   8      157.33      156.69     12.01 o 
   4   8   8       18.84       14.96     10.93 o 
  -6   9   8       29.73       35.70     10.10 o 
  -5   9   8       84.62       78.86      9.32 o 
  -4   9   8       17.11       19.90      9.37 o 
  -3   9   8       53.49       56.68      8.74 o 
  -2   9   8       22.78       44.71     10.50 o 
  -1   9   8       70.52       66.69      9.43 o 
   0   9   8       61.81       93.35     13.46 o 
   1   9   8      139.98      152.24     11.17 o 
   2   9   8       12.97       15.98     10.14 o 
   3   9   8       57.66       62.23      9.45 o 
   4   9   8       58.03       64.38     11.34 o 
  -6  10   8       84.19       83.54     11.96 o 
  -5  10   8       85.89       91.41      9.36 o 
  -4  10   8       86.89       96.93      9.10 o 
  -3  10   8      251.80      270.81     10.65 o 
  -2  10   8       59.03       55.38      8.14 o 
  -1  10   8        2.99        2.19      8.76 o 
   0  10   8      497.73      490.59     14.75 o 
   1  10   8      248.40      219.83     16.34 o 
   2  10   8      123.52      109.75     12.69 o 
   3  10   8       15.64       15.15      9.34 o 
   4  10   8        8.61       13.20     11.72 o 
  -6  11   8       35.45       37.50     11.95 o 
  -5  11   8       82.02       86.54      9.69 o 
  -4  11   8      251.34      244.50      9.98 o 
  -3  11   8       62.82       71.97     11.14 o 
  -2  11   8       66.32       84.62      9.88 o 
  -1  11   8      368.40      368.21     13.98 o 
   0  11   8        5.14        7.02      8.41 o 
   1  11   8       96.35       90.60     10.28 o 
   2  11   8      160.14      152.22      9.94 o 
   3  11   8       32.27       37.51      9.58 o 
   4  11   8       45.63       69.33     17.04 o 
  -6  12   8       64.00       74.10      9.36 o 
  -5  12   8       76.48       78.34     10.15 o 
  -4  12   8       20.57       18.02      7.65 o 
  -3  12   8      533.84      505.53     15.64 o 
  -2  12   8      359.20      352.13     11.40 o 
  -1  12   8      254.17      254.00     13.54 o 
   0  12   8       92.19       92.30      8.72 o 
   1  12   8      128.05      144.00      9.56 o 
   2  12   8       94.10      107.75     10.58 o 
   3  12   8       67.27       76.14     10.44 o 
  -6  13   8       95.55      115.37     10.75 o 
  -5  13   8       46.54       55.54      8.54 o 
  -4  13   8        5.09       23.33      8.39 o 
  -3  13   8       25.14       16.10      9.57 o 
  -2  13   8      123.04      131.06      9.16 o 
  -1  13   8       13.54       10.99      8.46 o 
   0  13   8       55.43       55.87     11.01 o 
   1  13   8       43.11       34.44     10.28 o 
   2  13   8      158.55      140.23     16.01 o 
   3  13   8      144.19      159.65      9.48 o 
  -5  14   8       58.29       62.39      9.01 o 
  -4  14   8      114.95      108.91      8.92 o 
  -3  14   8        0.03       11.62      9.62 o 
  -2  14   8      193.89      194.57      9.22 o 
  -1  14   8        3.45       17.14     10.95 o 
   0  14   8      139.66      130.64     11.29 o 
   1  14   8       20.35       18.21      9.14 o 
   2  14   8      144.70      162.40     12.04 o 
   3  14   8       91.35       82.66     10.00 o 
  -5  15   8       43.57       65.77      9.92 o 
  -4  15   8       31.98       50.48     14.10 o 
  -3  15   8        0.29        4.86      9.18 o 
  -2  15   8      236.11      244.95     10.02 o 
  -1  15   8       28.33       32.89     10.27 o 
   0  15   8      205.00      205.08     10.75 o 
   1  15   8       50.27       53.02      9.90 o 
   2  15   8       77.82       81.00      9.71 o 
   3  15   8      105.56      113.94     11.26 o 
  -5  16   8      115.97      113.44      9.87 o 
  -4  16   8        8.48       16.80     10.21 o 
  -3  16   8      172.60      194.33     11.03 o 
  -2  16   8       35.18       35.76      9.80 o 
  -1  16   8      168.78      167.69      9.24 o 
   0  16   8       27.11       47.28      9.14 o 
   1  16   8       43.60       43.88     10.11 o 
   2  16   8       77.74       81.62      9.17 o 
  -5  17   8       37.49       47.26      9.25 o 
  -4  17   8       56.13       78.23      9.76 o 
  -3  17   8        2.94        7.12     10.08 o 
  -2  17   8       43.56       37.45      8.27 o 
  -1  17   8       39.98       39.86      9.79 o 
   0  17   8        9.95       18.13      9.23 o 
   1  17   8      118.44      138.78     15.24 o 
   2  17   8        2.30        6.40      9.99 o 
  -4  18   8       22.27        6.39     10.03 o 
  -3  18   8        6.95       32.93     10.19 o 
  -2  18   8       79.06       77.48     10.00 o 
  -1  18   8       66.04       67.36     10.13 o 
   0  18   8      173.36      168.96     10.55 o 
   1  18   8      115.30      118.12      9.31 o 
   2  18   8       38.69       42.55     10.17 o 
  -4  19   8      160.34      164.32      9.94 o 
  -3  19   8        7.36       16.16     10.49 o 
  -2  19   8       63.68       66.81      9.67 o 
  -1  19   8       91.20       87.13     10.20 o 
   0  19   8       79.03       65.68     12.34 o 
   1  19   8       14.73       11.49      9.32 o 
  -3  20   8      122.77      122.90      9.67 o 
  -2  20   8       74.97       68.52     12.59 o 
  -1  20   8       81.89       79.97      9.18 o 
   0  20   8       23.32       27.68     11.37 o 
   1  20   8       36.59       74.32     15.27 o 
  -3  21   8      119.47      160.34     11.10 o 
  -2  21   8       33.81       51.70     10.07 o 
  -1  21   8       26.33       36.26      9.39 o 
   0  21   8      162.95      156.55     10.65 o 
  -2  22   8       90.34       96.32     10.98 o 
  -1  22   8       32.56       31.44     11.08 o 
  -6   0   9       11.95       17.02     14.62 o 
  -5   0   9        7.22       20.47     13.41 o 
  -4   0   9       38.13       51.03     11.55 o 
  -3   0   9       41.36       58.15     11.09 o 
  -2   0   9       28.67       28.32     14.37 o 
  -1   0   9     1252.58     1173.80     43.19 o 
   0   0   9       87.12       79.53     12.54 o 
   1   0   9       21.72       30.86     15.33 o 
   2   0   9       50.28       73.03     13.12 o 
   3   0   9       22.23       52.47     13.94 o 
  -6   1   9       48.62       62.12     11.94 o 
  -5   1   9       11.16       10.17     10.26 o 
  -4   1   9       57.12       47.40      9.82 o 
  -3   1   9      264.35      266.90     10.55 o 
  -2   1   9      115.90      123.25     10.07 o 
  -1   1   9       15.54       21.99      8.06 o 
   0   1   9      329.46      318.29      8.80 o 
   1   1   9       58.08       42.24     10.62 o 
   2   1   9       25.78       25.90      9.17 o 
   3   1   9      120.62      111.02     10.58 o 
  -6   2   9       18.16       30.19      9.74 o 
  -5   2   9       28.57       39.68      8.73 o 
  -4   2   9      278.08      284.44      9.59 o 
  -3   2   9      183.51      172.06      9.78 o 
  -2   2   9        3.80        7.21      8.13 o 
  -1   2   9       12.82       26.34      8.62 o 
   0   2   9      204.51      198.88      8.64 o 
   1   2   9       90.37       84.83      8.42 o 
   2   2   9       94.04       96.02      9.38 o 
   3   2   9        2.94        6.04     10.06 o 
  -6   3   9        5.53        2.13     11.05 o 
  -5   3   9       11.36       16.22     10.24 o 
  -4   3   9      256.31      261.33      9.89 o 
  -3   3   9       50.78       50.39      9.03 o 
  -2   3   9       96.28      108.09      9.01 o 
  -1   3   9       99.34      111.00      8.70 o 
   0   3   9        5.87       13.35     10.03 o 
   1   3   9       44.95       35.33      8.85 o 
   2   3   9       39.33       57.73      9.94 o 
   3   3   9      265.58      246.99     12.28 o 
  -6   4   9       22.33       29.67     11.98 o 
  -5   4   9       37.22       55.69      9.74 o 
  -4   4   9       55.62       54.19      9.73 o 
  -3   4   9      627.61      629.93     15.54 o 
  -2   4   9      136.85      142.35      9.51 o 
  -1   4   9      109.59      128.53      9.27 o 
   0   4   9       67.22       63.04      9.50 o 
   1   4   9       42.19       48.24      8.48 o 
   2   4   9      119.11      117.90      9.22 o 
   3   4   9       59.11       61.30     11.18 o 
  -6   5   9        1.80       19.69     16.90 o 
  -5   5   9       15.93       23.43     11.47 o 
  -4   5   9       32.54       39.44      9.17 o 
  -3   5   9      174.57      172.64     10.43 o 
  -2   5   9       45.22       45.69      8.71 o 
  -1   5   9       43.19       51.58      8.35 o 
   0   5   9      148.44      150.45      9.98 o 
   1   5   9      190.05      177.05      9.88 o 
   2   5   9       77.89       60.27      9.64 o 
   3   5   9       49.76       38.61     12.81 o 
  -5   6   9       82.01       96.31     11.32 o 
  -4   6   9       30.92       40.00      9.95 o 
  -3   6   9      120.95      114.85      8.54 o 
  -2   6   9      102.92       89.60      8.49 o 
  -1   6   9       86.95       82.48      8.47 o 
   0   6   9       82.44       99.43     11.07 o 
   1   6   9       25.86       38.70     13.91 o 
   2   6   9       68.80       73.07     10.12 o 
   3   6   9       75.41       82.68      9.81 o 
  -5   7   9      112.87      123.70     10.12 o 
  -4   7   9      138.64      137.37      9.04 o 
  -3   7   9      111.14       97.59      8.72 o 
  -2   7   9       60.48       75.74      8.90 o 
  -1   7   9      139.73      152.09      9.80 o 
   0   7   9      283.78      253.59      9.36 o 
   1   7   9       22.91       27.41     12.72 o 
   2   7   9       33.48       38.60     12.96 o 
   3   7   9       35.44       40.24     11.94 o 
  -5   8   9      157.87      144.20     10.88 o 
  -4   8   9       42.45       35.77      9.60 o 
  -3   8   9       34.74       32.05      9.08 o 
  -2   8   9      134.64      128.57      8.62 o 
  -1   8   9      128.72      129.81      9.83 o 
   0   8   9      155.83      155.88      9.92 o 
   1   8   9       20.88       22.78      9.87 o 
   2   8   9       23.41       22.64     13.64 o 
   3   8   9       92.53      113.16     30.81 o 
  -5   9   9      118.25      133.66     10.77 o 
  -4   9   9        6.29        2.36      9.44 o 
  -3   9   9       11.34        9.15      8.59 o 
  -2   9   9       10.01       19.82     10.61 o 
  -1   9   9       15.34       28.38      9.63 o 
   0   9   9       12.12       22.55      9.70 o 
   1   9   9       55.35       74.71     10.75 o 
   2   9   9      167.22      162.81     11.53 o 
  -5  10   9       33.03       43.31     10.63 o 
  -4  10   9       20.32       26.41     10.33 o 
  -3  10   9       72.60       77.72      8.88 o 
  -2  10   9       42.67       38.21      9.00 o 
  -1  10   9       29.58       11.59      9.86 o 
   0  10   9      127.68      119.25     10.68 o 
   1  10   9       40.65       47.28      9.27 o 
   2  10   9       72.40       76.42     10.59 o 
  -5  11   9        3.59       11.53     11.81 o 
  -4  11   9        5.02       17.71     10.33 o 
  -3  11   9       62.42       66.68      8.56 o 
  -2  11   9       91.44       96.98     10.63 o 
  -1  11   9       21.78       20.31      9.26 o 
   0  11   9      121.33      130.27     10.90 o 
   1  11   9       24.34       17.86      8.56 o 
   2  11   9        6.81       16.56     11.51 o 
  -4  12   9       16.89        9.54     10.44 o 
  -3  12   9      132.92      132.60      9.27 o 
  -2  12   9       17.94       11.62     10.02 o 
  -1  12   9       15.53       22.80     10.61 o 
   0  12   9        6.38        2.90      9.98 o 
   1  12   9        7.47        4.37      9.79 o 
   2  12   9       81.17       85.19     10.89 o 
  -4  13   9        6.87       13.05     10.00 o 
  -3  13   9       45.45       40.66     12.38 o 
  -2  13   9       34.13       44.81     10.82 o 
  -1  13   9        9.18       29.70     10.78 o 
   0  13   9        8.18       15.90     10.08 o 
   1  13   9       88.04       78.74     10.66 o 
   2  13   9       21.02       33.41     12.92 o 
  -4  14   9       11.07       23.10     10.64 o 
  -3  14   9       36.11       42.64     11.22 o 
  -2  14   9       76.81       77.62     10.33 o 
  -1  14   9       58.61       55.38     10.32 o 
   0  14   9        5.35       25.04      9.61 o 
   1  14   9       69.40       67.44     12.65 o 
  -4  15   9       38.65       54.89     13.57 o 
  -3  15   9       44.62       48.70     10.58 o 
  -2  15   9        1.36       27.34     11.24 o 
  -1  15   9       18.80       28.48     10.41 o 
   0  15   9        0.48       -3.78     13.00 o 
   1  15   9       74.91       60.05     12.98 o 
  -3  16   9       59.63       97.34     12.93 o 
  -2  16   9       21.11       32.95      9.89 o 
  -1  16   9       95.34      108.79     10.83 o 
   0  16   9       65.30       77.90     11.53 o 
  -3  17   9       44.78       40.39     21.21 o 
  -2  17   9       53.79       55.45     10.28 o 
  -1  17   9        7.88       17.74     11.55 o 
   0  17   9        6.25       17.46     11.81 o 
  -1  18   9       62.81       93.24     20.53 o 
  -4   0  10        1.20        6.76     12.77 o 
  -3   0  10        0.40       22.78     15.25 o 
  -2   0  10      110.38       86.47     18.86 o 
  -1   0  10       37.41       34.90     11.15 o 
   0   0  10       23.94       25.57     12.35 o 
   1   0  10        0.24      -12.66     23.39 o 
  -4   1  10       60.97       53.52     10.70 o 
  -3   1  10      191.06      185.76      9.01 o 
  -2   1  10       73.60       75.91     11.19 o 
  -1   1  10       90.62      100.58      9.72 o 
   0   1  10        4.07        9.07      9.73 o 
   1   1  10       14.65       13.56     12.70 o 
  -4   2  10      401.66      392.79     11.96 o 
  -3   2  10      165.06      160.25      8.90 o 
  -2   2  10        1.54       10.96      8.58 o 
  -1   2  10      119.28      114.12     10.83 o 
   0   2  10       75.99       88.47     11.08 o 
   1   2  10       25.18       32.95      9.37 o 
  -4   3  10      123.88      116.13     10.28 o 
  -3   3  10       16.39       13.80     13.20 o 
  -2   3  10      105.29      108.58     10.41 o 
  -1   3  10       46.63       55.41     10.63 o 
   0   3  10        8.14       12.14     11.51 o 
   1   3  10       30.87       39.68     13.41 o 
  -4   4  10       80.40       93.71     11.75 o 
  -3   4  10       77.89       76.36     12.43 o 
  -2   4  10       26.04       15.75      9.62 o 
  -1   4  10       53.66       67.98      9.70 o 
   0   4  10      223.33      200.12     10.99 o 
   1   4  10       83.14       84.76     11.93 o 
  -4   5  10        7.76       10.38     11.29 o 
  -3   5  10      235.44      225.62      9.06 o 
  -2   5  10        3.71       24.65     10.36 o 
  -1   5  10      100.13      104.18     10.40 o 
   0   5  10       19.55       36.23     10.75 o 
   1   5  10        5.81       23.45     10.93 o 
  -4   6  10       27.09       37.38     11.95 o 
  -3   6  10       13.80       12.28     11.43 o 
  -2   6  10       68.61       94.66      9.55 o 
  -1   6  10       22.18       34.69      8.26 o 
   0   6  10       64.59       55.06      9.44 o 
   1   6  10       30.12       41.60      9.46 o 
  -3   7  10       41.90       31.25     13.35 o 
  -2   7  10       46.12       59.49      9.91 o 
  -1   7  10       70.90       78.63     11.18 o 
   0   7  10       86.78       85.70      9.99 o 
  -3   8  10       74.42       64.14     11.68 o 
  -2   8  10      140.61      143.41     10.19 o 
  -1   8  10        4.91       18.04     11.61 o 
   0   8  10       15.21       37.80     10.74 o 
  -3   9  10       16.54       18.63      9.08 o 
  -2   9  10       66.08       62.51      8.61 o 
  -1   9  10       82.01       81.42      8.55 o 
   0   9  10       61.28       52.56     10.27 o 
  -3  10  10       14.10        5.95     10.13 o 
  -2  10  10       38.13       48.69      9.42 o 
  -1  10  10        1.43       -8.84     11.76 o 
   0  10  10       12.85       21.94     11.84 o 
  -2  11  10      111.74      119.94     10.47 o 
  -1  11  10       46.40       32.46     11.87 o 
                                                 
